# Supplementary material for: The association between ADIPOQ gene variants (rs266729, rs2241766, rs1501299) and acute myocardial infarction in Vietnamese patients with type 2 diabetes mellitus
Source: PeerJ. 2025 Oct 3;13:e20145. doi: 10.7717/peerj.20145 (PMC12499558; doi:10.7717/peerj.20145)
Supplement: Supplemental Information 2 [file peerj-13-20145-s002.csv]

code	group	age	gender	duration	dm	hyper	dys	stroke	pad	smoke	physical	bmi	waist	hip	whr	systolic	diastolic	glucose	hba1c	chol	hdl	ldl	trig	cre	egfr	ef	su	met	dpp4i	sglt2i	glp1	insulin	hypermed	arb	acei	ccb	bb	diu	asa	fibrate	statin	rs266729	rs2241766	rs1501299
B1	1	72	0	22	1	1	1	0	0	0	1	24.444445	95	92	1.0326087	139	68	315	9.6	171	39	106	144	.87	64	27	0	0	0	0	0	1	1	1	0	0	1	1	1	0	1	1	1	1
B10	1	74	0	10	0	1	1	0	0	0	1	20.395422	90	95	.94736844	118	74	188	7.7	151	43	84	102	.96	57	27	0	0	0	1	0	1	1	0	1	0	0	1	0	0	1	1	3	1
B100	1	67	0	20	0	1	1	0	0	0	0	24.973986	90	100	.89999998	139	71	119	8.4	160	35	102	186	3.12	15	39	0	0	0	0	0	1	1	1	0	1	0	1	1	0	1	2	1	1
B101	1	59	1	18	1	1	1	0	0	1	1	24.21875	85	96	.88541669	130	80	373	9.4	270	68	178	122	.92	84	34	0	0	0	1	0	1	1	1	0	0	1	1	1	0	1	1	3	1
B102	1	56	1	10	1	0	1	0	0	1	1	21.971336	95	103	.92233008	110	70	109	9.800000000000001	278	60	190	123	.79	102	60	0	0	1	1	0	0	1	1	0	0	1	1	1	0	1	2	1	2
B103	1	45	1	0	0	1	1	0	0	1	1	24.337481	89	99	.89898992	100	60	112	6.8	233	40	125	934	1.03	78	65	0	1	0	1	0	0	1	1	0	0	1	0	1	1	1	2	1	1
B104	1	66	1	20	0	1	1	0	0	1	1	22.405876	88	89	.98876405	100	60	238	6.7	276	39	202	150	1.05	71	67	0	0	0	0	0	0	1	0	1	0	0	1	1	0	1	2	1	2
B105	1	36	1	1	1	1	1	0	0	1	1	28.344671	100	101	.99009901	93	55	288	9.300000000000001	186	31	126	191	1.06	79	49	0	0	0	1	0	1	1	1	0	0	1	1	1	0	1	2	1	2
B106	1	83	1	13	0	1	1	0	0	0	0	20.3125	88	90	.97777778	158	75	77	6.2	220	21	162	191	1.38	49	79	0	0	0	1	0	0	1	1	0	1	1	0	1	0	1	2	2	1
B107	1	66	0	0	0	1	1	0	0	0	1	25.390625	124	130	.95384616	110	60	205	9.1	244	76	147	116	.61	99	35	0	0	0	0	0	1	1	0	0	0	0	1	1	0	1	2	2	1
B108	1	70	1	2	0	1	1	0	0	1	1	20.700817	81	93	.87096775	130	70	238	6.3	140	34	92	144	2.3	28	29	0	0	0	1	0	0	1	0	0	0	0	1	1	0	1	1	3	1
B109	1	67	1	15	0	1	1	0	0	1	1	22.038567	91	92	.98913044	109	80	285	8.5	91	30	54	134	1.58	44	21	1	0	0	1	0	1	1	1	0	0	0	1	1	0	1	2	2	1
B11	1	77	0	30	0	1	1	0	0	0	1	20.811655	95	96	.98958331	131	61	241	9	92	29	50	73	1.51	34	32	0	1	1	1	0	1	1	1	0	0	1	1	1	0	1	2	1	1
B110	1	68	0	17	0	1	1	0	0	0	1	22.83288	91	102	.89215684	104	69	220	9.5	264	73	173	69	.6899999999999999	84	60	0	0	0	1	0	0	1	0	0	0	0	1	1	0	1	2	1	1
B111	1	54	1	20	1	1	1	0	0	1	1	21.359915	88	94	.93617022	113	74	77	10.3	191	39	146	125	1.2	63	47	0	0	0	1	0	1	1	1	0	1	0	1	1	0	1	2	3	1
B112	1	70	0	13	0	1	1	0	0	0	1	20	81	91	.8901099	140	80	85	5.5	185	47	93	234	.5600000000000001	107	62	0	1	0	0	0	0	1	0	1	0	0	0	1	0	1	1	3	1
B113	1	73	1	4	0	1	1	0	1	1	1	17.625381	72	75	.95999998	140	80	118	6.2	196	34	130	229	2.72	23	42	0	0	0	0	0	1	1	0	0	0	0	1	1	0	1	1	2	1
B114	1	48	1	2	1	1	1	0	0	1	1	30.801249	105	95	1.1052631	110	73	306	7.1	255	47	179	364	.78	107	61	0	1	1	1	0	0	1	1	0	0	1	0	1	0	1	2	1	1
B115	1	62	1	15	1	1	1	0	0	1	1	21.671259	88	105	.83809525	114	71	555	11.8	217	40	162	143	1.2	61	48	0	0	0	1	0	1	1	0	1	0	1	1	1	0	1	1	1	2
B116	1	61	1	7	1	1	1	0	0	1	1	20.429419	81	85	.95294118	139	73	252	6.9	223	51	142	308	1.08	70	80	0	0	0	1	0	0	1	1	0	1	1	0	1	0	1	3	1	1
B117	1	67	0	17	0	1	1	0	1	0	1	17.578125	82	95	.86315787	116	70	88	6.2	153	42	102	73	.78	74	48	1	1	1	1	0	0	1	1	0	0	1	1	1	0	1	2	2	1
B118	1	74	0	2	1	1	1	0	0	0	1	24.444445	92	105	.87619048	125	76	373	11.4	127	42	76	132	1.91	26	64	0	0	0	0	0	1	1	0	0	1	0	1	1	0	1	2	1	1
B119	1	68	1	0	0	1	1	0	0	0	1	27.76343	115	130	.88461536	133	84	142	6.3	132	24	95	129	.83	92	58	0	0	0	0	0	0	1	1	0	0	1	1	1	0	1	1	2	1
B12	1	79	1	1	1	1	1	0	0	0	1	24.609375	97	87	1.1149426	100	59	231	11.5	128	34	75	92	.78	96	39	0	0	0	1	0	0	1	0	1	0	1	0	1	0	1	1	2	1
B120	1	66	0	35	1	1	1	1	0	0	1	20	84	88	.95454544	122	51	227	10.8	182	36	120	330	7.46	5	60	0	0	0	0	0	1	1	1	0	0	0	1	1	0	1	1	1	1
B121	1	80	0	10	1	1	1	0	1	0	0	29.777779	100	107	.93457943	96	50	216	8.5	120	31	77	122	.82	67	65	0	0	0	0	0	1	1	0	0	0	0	1	1	0	1	1	2	1
B122	1	82	0	5	1	0	1	0	1	0	0	22.038567	99	103	.96116507	110	88	135	8.199999999999999	169	28	126	136	.78	74	62	0	0	0	1	0	0	1	0	1	0	0	1	1	0	1	2	1	2
B123	1	65	0	5	1	1	1	0	0	0	1	21.631149	84	91	.92307693	102	86	186	7.4	215	45	150	289	1.01	55	54	0	0	0	1	0	0	1	0	1	0	1	0	1	0	1	2	2	2
B124	1	70	1	6	0	1	0	0	0	0	1	19.979189	81	84	.96428573	106	77	371	6.7	147	41	98	119	1.27	56	47	1	0	0	0	0	1	1	0	0	0	1	0	1	0	1	1	3	1
B125	1	60	1	3	0	1	1	1	1	0	1	19.53125	83	86	.96511626	106	70	294	11.5	207	42	151	202	1.85	36	49	0	1	0	1	0	0	1	1	0	1	1	1	1	0	1	2	2	2
B126	1	84	0	18	1	1	1	0	1	0	1	21.359306	85	94	.90425533	160	70	171	8.9	164	40	112	184	1.48	34	62	0	0	1	1	0	1	1	1	0	1	1	1	1	0	1	2	2	2
B127	1	75	1	30	0	1	1	1	1	0	1	19.53125	92	92	1	100	65	294	11.5					1.85	36	49	0	0	0	1	0	1	1	0	1	0	1	1	1	0	1	2	1	2
B128	1	64	1	20	0	1	1	0	1	1	1	24.242424	93	95	.97894734	102	81	227	9.1	64	19	85	306	.91	84	48	0	1	1	1	0	1	1	1	0	0	1	1	1	0	1	2	2	2
B129	1	72	0	18	0	0	1	0	1	0	0	20.703125	88	91	.96703297	130	70	196	14	149	22	108	196	.76	75	25	0	0	1	0	0	1	1	1	0	0	0	1	1	0	1	1	2	1
B13	1	54	1	7	0	1	1	0	0	1	1	21.258503	85	95	.89473683	120	80	360	12.3	268	55	156	281	.86	93	75	0	0	0	1	0	1	1	1	0	0	0	0	1	0	1	1	3	1
B130	1	63	1	3	1	1	1	0	0	1	1	23.183392	90	90	1	120	68	142	8.800000000000001	132	33	93	134	1.35	54	44	0	1	1	1	0	0	1	1	0	0	1	1	1	0	1	1	2	1
B131	1	77	1	10	0	1	1	0	0	0	0	25.390625	100	106	.94339621	102	98	94	8.1	183	36	131	273	1.03	65	57	0	0	0	0	0	0	0	0	0	0	0	0	1	0	1	2	3	2
B132	1	61	1	0	1	0	1	0	1	1	0	22.321428	89	94	.94680852	97	69	284	12.1	173	37	132	89	.98	78	25	0	0	0	0	0	1	1	0	1	0	0	1	1	0	1	2	1	2
B133	1	54	0	15	1	0	1	0	0	0	1	20.504934	87	88	.98863637	115	70	200	10.7	154	22	120	173	.64	97	58	1	0	0	1	0	1	1	0	1	0	1	0	1	0	1	1	2	2
B134	1	70	0	0	0	1	1	0	0	0	1	22.222221	87	87	1	103	67	144	7.5	289	58	197	386	1.04	52	27	0	0	0	0	0	0	1	0	1	0	1	1	1	0	1	1	1	1
B135	1	31	0	0	1	0	1	0	0	1	1	26.175194	97	94	1.0319149	98	64	344	11.9	254	34	176	648	.74	92	43	0	0	0	1	0	1	1	1	0	0	1	1	1	0	1	1	3	1
B136	1	66	0	7	0	1	1	0	0	0	0	23.555555	86	89	.96629214	150	90	178	8.9	174	37	119	213	.74	78	65	0	0	0	1	0	0	1	1	0	0	1	1	1	0	1	1	2	1
B137	1	69	1	1	0	1	1	0	0	0	0	25.28257	86	90	.95555556	110	75	180	10.2	177	38	120	373	1.09	67	34	0	0	0	0	0	1	1	1	0	0	1	1	1	0	1	2	2	1
B138	1	34	1	0	0	0	1	0	0	1	0	28.373703	90	105	.85714287	130	70	137	6.6	236	45	161	540	.96	89	52	0	0	0	1	0	0	1	1	0	0	1	0	1	0	1	2	1	3
B139	1	62	1	3	0	1	1	0	0	0	0	24.221453	97	110	.88181818	110	60	150	6.8	199	49	144	165	1.08	69	51	0	0	0	1	0	0	1	1	1	1	1	0	1	0	1	1	1	2
B14	1	67	1	4	0	1	1	0	0	0	1	24.464602	93	94	.9893617	142	92	186	8.1	127	34	74	80	1	75	59	0	0	0	1	0	0	1	1	0	0	1	0	1	0	1	1	1	2
B140	1	68	1	4	0	1	1	1	0	0	0	21.87755	87	90	.96666664	120	80	157	9.1	100	28	67	116	.8100000000000001	91	42	0	0	0	1	0	1	1	0	1	0	0	1	1	0	1	2	2	1
B141	1	66	0	1	0	1	1	0	0	0	0	23.833004	89	90	.98888886	150	100	245	7.5	309	69	207	461	.96	61	48	0	0	0	1	0	1	1	1	0	0	0	0	1	0	1	1	1	2
B142	1	76	0	0	1	1	1	0	0	0	1	19.979189	76	84	.90476191	116	67	108	7.7	236	40	183	141	.73	81	39	0	0	0	1	0	0	1	1	0	0	1	1	1	0	1	1	1	2
B143	1	55	1	10	0	1	1	0	0	0	1	20.761246	77	90	.85555553	106	68	108	7.9	165	34	115	388	1.02	82	58	0	1	0	1	0	0	1	0	1	0	1	0	1	0	1	2	1	1
B144	1	64	1	5	1	1	1	0	1	1	1	24.167162	98	100	.98000002	120	70	160	8.4	106	28	67	54	.79	95	39	0	0	1	1	0	1	1	1	0	0	1	1	0	0	1	1	1	2
B145	1	53	1	1	1	1	1	0	0	1	1	20.028841	90	92	.97826087	100	65	126	6.2	122	30	81	124	.89	97	26	0	0	0	1	0	0	1	1	0	0	1	1	1	0	1	2	1	3
B146	1	91	0	20	0	1	1	0	1	0	0	24.21875	90	96	.9375	140	70	264	9.9	154	54	93	123	1.34	35	68	0	0	0	1	0	1	1	1	1	1	0	1	1	0	1	1	2	1
B147	1	73	0	0	0	1	1	0	0	0	0	23.555555	90	97	.92783505	110	70	178	6.6	139	33	95	124	.8	73	32	0	0	0	0	0	0	1	0	0	0	0	1	1	0	1	2	1	1
B148	1	75	1	20	0	1	0	0	1	1	0	21.484375	92	98	.93877554	117	57	123	7.4	128	56	67	83	.87	84	40	0	0	0	1	0	0	1	0	1	0	0	1	1	0	1	1	3	1
B149	1	70	0	5	1	1	1	1	1	0	0	26.159334	100	106	.94339621	127	70	135	7.4	176	28	125	135	.7	87	69	0	0	0	1	0	0	1	1	0	0	1	1	1	0	1	1	2	1
B15	1	71	1	0	0	1	1	0	0	0	1	25.605536	102	98	1.0408163	132	74	193	8.5	143	34	80	55	1.43	49	40	0	0	0	0	0	0	1	1	0	0	1	1	1	0	1	1	2	1
B150	1	67	1	0	0	1	1	0	0	1	0	24.801588	108	122	.88524592	140	70	123	7.6	251	47	176	240	1.07	71	60	0	0	0	1	0	0	1	1	0	1	1	0	1	0	1	2	1	1
B151	1	75	1	20	1	1	1	0	0	0	0	21.718065	90	98	.91836733	125	70	148	10.9	107	27	73	114	1.54	43	63	0	1	1	1	0	1	1	1	0	0	1	0	1	0	1	1	2	1
B152	1	73	0	1	0	1	1	0	0	0	0	25.103878	96	104	.92307693	130	70	112	8.4	292	43	202	353	.86	62	53	0	0	1	0	0	0	1	0	1	0	1	1	1	0	1	2	1	1
B153	1	87	1	0	0	1	1	0	1	0	0	24.973986	98	105	.93333334	97	63	178	6.8	104	25	67	349	1.4	45	62	0	0	1	1	0	0	1	1	0	0	0	1	1	0	1	1	2	1
B154	1	72	0	2	1	1	1	0	0	0	0	26.672764	105	109	.96330273	150	80	187	7.9	115	26	83	96	1.79	28	37	0	0	1	0	0	0	1	0	0	1	0	1	1	0	1	1	1	3
B155	1	64	1	2	0	1	1	0	0	0	1	25	99	105	.94285715	162	100	132	7.1	97	49	53	167	1.04	76	75	0	0	0	0	0	0	1	0	1	1	1	0	1	0	1	2	1	2
B156	1	36	1	6	1	1	1	0	1	0	1	26.234568	96	98	.97959185	123	93	308	12.5	250	30	157	616	1.05	91	35	0	0	0	1	0	1	1	1	0	0	1	1	1	1	1	2	2	1
B157	1	93	1	5	0	0	1	1	0	0	0	23.624447	88	94	.93617022	110	70	110	7.5	131	31	90	117	1.1	57	52	0	0	0	1	0	0	1	1	0	0	0	0	1	0	1	2	1	1
B158	1	79	0	15	0	1	1	0	0	0	0	31.111111	93	94	.9893617	98	60	139	6.6	89	41	47	75	1.22	42	46	0	1	1	1	0	0	1	1	0	0	1	0	1	0	1	1	2	1
B159	1	43	1	13	1	1	1	0	0	0	1	24.21875	94	99	.94949496	137	91	303	9.4	201	36	128	287	1.72	48	69	0	1	1	1	0	1	1	1	0	1	1	0	1	0	1	2	2	1
B16	1	74	0	2	1	1	1	1	0	0	1	23.046875	94	102	.92156863	124	80	133	8.199999999999999	188	58	101	90	.77	73	74	0	1	0	0	0	0	1	0	1	1	1	0	1	0	1	1	2	1
B160	1	83	1	5	0	1	1	0	0	0	0	25	96	98	.97959185	130	70	160	8.1	166	29	126	236	1.9	33	28	0	0	0	1	0	1	1	0	1	0	1	1	1	0	1	2	2	1
B161	1	73	0	15	0	1	1	0	0	0	0	16.888889	86	94	.91489363	120	70	200	9.199999999999999	145	38	115	147	1.03	54	47	0	0	0	1	0	1	1	1	0	0	0	1	1	0	1	1	2	2
B162	1	40	1	0	0	1	1	0	0	1	0	27.54821	99	107	.92523366	135	70	137	9.300000000000001	235	25	178	330	.73	116	49	0	0	0	1	0	0	1	0	1	0	1	1	1	0	1	1	1	1
B163	1	56	0	1	0	1	1	0	0	0	1	24.835764	100	105	.95238096	160	100	160	8.1	136	32	92	180	.8	83	78	0	0	1	0	0	0	1	1	0	1	0	0	1	0	1	2	1	2
B164	1	79	0	20	0	1	1	0	1	0	0	20	90	94	.95744681	110	70	130	8.800000000000001	139	51	81	89	.82	68	75	1	1	1	1	0	0	1	1	0	1	1	0	1	0	1	1	1	1
B165	1	63	0	4	0	1	1	0	0	0	0	24.444445	98	90	1.0888889	110	70	322	12	187	21	143	252	1.24	46	65	0	0	0	0	0	1	1	1	0	0	0	1	1	0	1	1	2	1
B166	1	72	1	8	0	1	1	1	1	1	1	23.828125	89	94	.94680852	140	90	261	10.4	226	33	155	199	1.25	57	35	0	0	0	1	0	0	1	1	0	0	1	1	1	0	1	1	2	1
B167	1	70	0	25	1	1	1	1	1	0	0	24	90	94	.95744681	140	70	123	7.8	108	33	72	96	.74	82	64	0	0	0	0	0	1	1	1	0	0	0	0	1	0	1	2	1	3
B168	1	60	1	9	0	1	1	0	1	0	1	24.034611	92	96	.95833331	94	65	146	7.3	165	42	102	146	1.28	60	30	0	0	0	1	0	1	1	0	1	0	0	1	1	0	1	2	2	1
B169	1	85	0	0	0	1	1	1	1	0	0	20.811655	88	90	.97777778	120	70	151	6.5	122	56	69	97	.91	58	60	0	0	0	0	0	0	1	1	0	0	1	0	1	0	1	1	2	1
B17	1	70	0	4	0	1	1	0	0	0	1	27.471384	104	100	1.04	140	62	171	7.9	209	40	122	212	.9	62	63	0	1	0	1	0	1	1	1	0	1	1	0	1	0	1	1	2	1
B170	1	66	1	0	1	1	1	0	0	0	1	25.013521	92	93	.98924732	110	70	122	6.2	183	37	120	349	.84	91	19	0	0	0	1	0	0	1	1	0	0	1	1	1	0	1	2	1	1
B171	1	70	1	7	0	1	1	0	0	1	0	23.795361	91	94	.96808511	138	88	90	7.6	118	33	74	119	2.94	21	34	0	0	0	0	0	0	1	0	1	0	0	1	1	0	1	1	2	1
B172	1	62	0	7	1	1	1	0	0	0	0	22.038567	88	92	.95652175	110	66	207	12.1	120	42	69	103	.61	97	57	0	0	0	1	0	1	1	1	0	0	0	0	1	0	1	1	1	2
B173	1	63	0	15	0	1	1	0	0	1	0	26.159334	82	90	.91111112	110	60	114	8.9					6.17	7	86	0	0	0	0	0	1	1	1	0	0	1	1	1	0	1	1	1	2
B174	1	75	0	15	0	1	1	1	0	0	0	20.444445	74	76	.97368419	170	90	170	7	110	41	63	110	6.38	7	63	0	0	0	0	0	0	1	1	0	1	0	1	1	0	1	2	1	2
B175	1	75	0	20	1	1	1	0	0	0	0	22.89282	78	84	.9285714	110	57	176	7.2	81	25	52	114	5.29	7	40	0	0	0	0	0	1	1	1	0	0	0	1	1	0	1	2	1	1
B176	1	49	1	6	1	1	1	0	0	1	0	21.778435	88	92	.95652175	100	70	204	13.1	170	32	133	238	.73	108	69	0	0	0	1	0	1	1	1	0	0	1	0	1	0	1	2	2	1
B177	1	56	0	8	0	1	1	0	0	0	1	21.403091	90	94	.95744681	133	75	191	14.9	373	56	255	350	.87	78	63	0	0	0	1	0	1	1	1	0	0	1	0	1	0	1	1	1	3
B178	1	36	1	2	0	1	1	0	0	1	1	28.228386	92	96	.95833331	120	80	170	9.199999999999999	176	34	130	324	1.12	84	57	0	1	0	1	0	0	1	0	1	0	1	1	1	0	1	1	2	1
B179	1	61	1	25	0	1	1	0	0	0	1	21.224489	90	92	.97826087	140	80	175	10.5	246	40	172	350	.92	90	58	1	1	0	0	0	1	1	1	0	0	0	1	1	0	1	2	1	1
B18	1	78	0	10	0	1	1	0	0	0	1	22.222221	89	95	.93684208	170	60	218	6.3	196	45	115	190	2.51	19	38	1	0	1	0	0	1	1	0	0	1	1	1	1	0	1	1	2	1
B180	1	87	1	0	0	1	1	0	1	0	0	22.49135	86	89	.96629214	107	73	106	6.2	138	28	97	129	1	67	31	0	0	0	1	0	0	1	0	1	0	0	1	1	0	1	2	2	1
B181	1	86	1	20	0	1	1	0	0	0	1	23.243408	90	92	.97826087	125	65	150	7.4	229	63	144	125	.9399999999999999	73	58	0	0	0	1	0	0	1	0	1	1	1	0	1	0	1	2	1	2
B182	1	76	1	20	0	1	1	0	0	1	0	20.811655	96	98	.97959185	99	51	175	6.3	108	34	67	119	1.13	63	44	0	0	0	0	0	0	0	0	0	0	0	0	1	0	1	2	1	1
B183	1	79	0	30	1	1	1	0	1	0	0	20.395422	78	82	.9512195	134	88	198	6.4	193	44	123	147	1.28	40	30	0	0	0	0	0	0	1	0	0	0	0	1	1	0	1	2	1	2
B184	1	66	1	13	0	1	1	0	0	1	1	22.481329	96	100	.95999998	122	64	144	7.9	125	38	81	113	1.15	66	65	0	1	0	0	0	0	1	1	0	1	0	0	1	0	1	2	1	1
B185	1	80	0	15	0	1	1	1	1	0	1	22.265625	94	92	1.0217391	100	70	254	8.1	161	26	107	140	.71	86	26	0	1	1	1	0	1	1	1	0	0	1	1	1	0	1	1	2	2
B186	1	70	1	15	1	1	1	0	0	1	0	22.222221	88	90	.97777778	93	61	162	6.8	183	49	121	145	1.2	61	51	0	1	1	0	0	1	1	1	1	1	1	0	1	0	1	1	2	1
B187	1	59	0	20	1	1	1	1	0	0	0	30.46875	96	94	1.0212766	150	85	326	10.5	212	33	153	317	2.2	24	33	0	0	0	0	0	1	1	1	0	1	1	1	1	0	1	2	1	2
B188	1	71	0	4	1	1	1	0	0	0	0	24.526817	100	112	.89285713	129	84	117	7.7	208	27	150	150	1.51	35	64	1	0	1	1	0	0	1	1	0	1	1	0	1	0	1	1	2	1
B189	1	64	1	6	0	1	1	1	0	1	1	19.591837	91	96	.94791669	130	70	117	6.3	205	42	136	268	7.59	7	48	0	0	1	0	0	0	1	1	0	1	0	1	1	0	1	1	2	1
B19	1	88	0	30	0	0	1	0	0	0	1	22.313278	86	92	.93478262	123	58	364	11.3	136	25	80	125	.74	74	34	0	0	0	0	0	1	1	0	1	0	0	1	1	0	1	2	1	2
B190	1	53	1	3	1	0	1	0	0	1	1	28.400547	112	116	.96551722	91	63	171	12.3	219	35	157	176	1.14	73	38	0	0	0	1	0	0	1	1	0	0	0	1	1	0	1	2	2	2
B191	1	84	1	2	1	1	1	0	0	0	1	28.763971	96	98	.97959185	86	55	137	5.9	166	55	103	161	1.18	61	58	0	0	0	1	0	0	1	1	0	0	1	0	1	0	1	2	1	1
B192	1	36	1	0	1	0	1	0	0	0	0	25.259516	100	105	.95238096	102	64	353	11.6	234	49	166	185	.77	119	53	0	0	0	1	0	1	1	0	1	0	0	0	1	0	1	3	1	1
B193	1	59	0	18	0	1	1	0	0	0	1	23.422091	94	87	1.0804597	127	82	319	7.2	181	31	128	227	.65	97	67	1	1	0	1	0	0	1	1	0	1	1	1	1	0	1	2	2	2
B194	1	68	0	24	0	1	0	0	0	0	1	23.111111	104	102	1.0196079	96	55	338	10.6	131	53	75	127	3.37	14	25	0	0	0	0	0	1	1	0	0	1	0	1	1	0	1	2	1	2
B195	1	69	0	3	0	1	1	0	0	0	0	17.578125	77	78	.98717946	101	70	178	7.5	163	32	117	255	.97	63	33	0	0	0	1	0	0	1	1	0	0	1	1	1	0	1	2	2	2
B196	1	57	0	0	1	1	1	0	0	0	0	25.390219	102	89	1.1460674	115	74	90	7.5	193	38	131	144	.72	93	44	0	0	0	1	0	0	1	1	0	0	1	1	1	0	1	1	3	1
B197	1	67	0	15	0	1	1	1	1	0	0	21.641273	82	82	1	103	60	172	7.3	136	24	94	119	1.02	57	24	0	1	0	1	0	1	1	1	0	0	1	1	1	0	1	2	2	1
B198	1	76	0	2	1	1	1	0	0	0	1	23.309053	93	97	.95876288	155	79	115	7.2	135	36	87	158	.9399999999999999	63	78	0	1	1	0	0	0	1	1	0	0	0	0	1	0	1	1	2	1
B199	1	64	1	20	0	1	1	0	0	1	1	20.028841	77	81	.95061731	109	53	117	8.300000000000001	139	47	88	243	.96	88	65	1	1	0	1	0	0	1	0	1	0	1	0	1	0	1	1	2	2
B2	1	75	0	0	1	1	1	0	0	0	1	22.89282	102	110	.92727274	103	62	142	6.7	151	42	93	245	.89	62	50	0	0	0	1	0	0	1	1	0	0	1	1	1	0	1	2	2	1
B20	1	80	0	1	0	1	1	0	0	0	1	23.555555	95	92	1.0326087	126	66	166	6.8	155	46	85	163	.61	95	46	0	0	0	1	0	0	1	1	0	0	0	1	1	0	1	3	1	3
B200	1	63	1	0	0	1	1	0	0	1	1	19.53125	75	81	.92592591	130	94	292	9.9	175	32	124	261	.74	102	61	0	0	0	1	0	0	1	1	0	0	1	1	1	0	1	1	1	2
B201	1	76	0	4	0	1	1	0	0	0	0	22.222221	107	98	1.0918367	157	95	129	9.4	86	31	38	123	1.57	34	47	0	0	0	0	0	1	1	0	0	0	0	1	1	0	1	2	2	1
B202	1	52	0	6	1	0	1	0	0	0	1	20.932119	84	86	.97674417	123	85	114	7.9	185	39	127	144	.51	112	63	0	1	0	1	0	0	0	0	0	0	0	0	1	0	1	2	1	2
B203	1	52	0	4	1	1	1	0	0	0	0	21.333334	88	87	1.0114943	143	83	318	9.9	241	48	176	189	.45	116	36	0	0	0	1	0	1	1	1	0	0	1	1	1	0	1	1	1	2
B204	1	81	0	12	1	1	1	1	0	0	0	34.174889	124	110	1.1272727	178	82	185	7.7	100	37	61	203	1.69	30	80	0	0	1	1	0	1	1	0	0	1	0	1	1	0	1	2	1	1
B205	1	74	1	25	1	1	1	0	0	0	0	25.529644	101	99	1.020202	132	70	259	9.5	122	31	71	174	1.32	53	50	1	1	0	0	0	1	1	1	0	1	0	1	1	0	1	1	2	1
B206	1	76	1	15	1	0	1	0	0	1	1	25.344353	108	98	1.1020408	104	64	157	8.1	136	34	87	151	1.08	67	24	0	0	0	1	0	0	1	1	0	0	1	1	1	0	1	1	1	2
B207	1	70	1	10	0	1	1	0	0	1	1	24.973986	86	85	1.0117648	112	76	151	9.199999999999999	121	34	75	107	1.37	52	51	1	1	1	1	0	1	1	1	0	0	1	1	1	0	1	2	1	1
B208	1	88	0	15	0	1	1	0	0	0	0	26.159334	85	80	1.0625	83	52	108	7.4	99	56	129	152	1.11	48	71	1	1	0	0	0	0	1	1	0	0	0	0	1	0	1	2	1	1
B209	1	64	1	20	0	0	1	0	0	1	0	23.530367	88	83	1.060241	97	65	288	11.3	177	62	111	76	2.13	32	53	0	0	0	0	0	1	0	0	0	0	0	0	1	0	1	2	2	1
B21	1	80	0	10	1	1	1	0	0	0	0	17.777779	81	78	1.0384616	107	64	274	9.300000000000001	289	50	185	170	.71	79	63	0	0	0	1	0	1	1	1	1	0	0	0	1	0	1	1	1	2
B210	1	47	1	0	0	1	1	0	0	0	1	26.06168	95	99	.95959598	114	68	249	8.4	408	51	289	112	1.42	59	42	0	0	0	1	0	1	1	1	0	0	1	1	1	0	1	1	2	1
B211	1	72	0	15	1	1	1	0	0	0	1	25.390625	92	89	1.0337079	134	62	124	7.3	147	45	93	198	.68	92	47	0	1	0	1	0	0	1	1	0	1	1	1	1	0	1	2	2	1
B212	1	79	1	20	0	1	1	0	0	1	0	23.4375	83	88	.94318181	150	86	191	6.4	258	61	207	73	1.41	51	47	0	1	1	0	0	0	1	1	0	1	0	1	1	0	1	2	1	2
B213	1	63	1	7	1	1	1	0	0	1	0	21.971336	84	80	1.05	114	75	150	8.199999999999999	144	31	76	196	.66	105	41	0	0	0	0	0	0	1	0	1	0	0	1	1	0	1	1	2	2
B214	1	82	1	17	1	1	1	1	0	1	0	25.390625	97	87	1.1149426	124	54	214	7.1	112	26	71	119	1.6	40	19	0	0	0	1	0	1	1	1	0	0	1	1	1	0	1	1	3	1
B215	1	34	1	0	0	0	1	0	0	1	0	29.372396	102	100	1.02	106	71	260	13.4	249	41	179	352	.87	113	69	0	0	0	1	0	1	1	0	1	0	1	1	1	0	1	1	3	1
B216	1	89	1	1	1	1	1	0	0	1	0	21.484375	80	84	.95238096	103	64	138	7.9	117	25	69	191	.59	93	36	0	0	0	1	0	1	1	1	0	0	0	1	1	0	1	3	1	2
B217	1	59	1	5	0	1	1	0	0	0	1	24.691359	96	99	.969697	131	88	120	6.3	178	36	98	227	1.26	66	58	0	1	0	1	0	0	1	1	0	1	1	0	1	0	1	2	2	2
B218	1	68	1	4	1	0	0	0	0	1	0	23.875114	100	97	1.0309278	137	76	144	7.6	138	50	77	90	1.21	65	38	0	0	0	1	0	1	1	1	0	0	0	1	1	0	1	1	2	1
B219	1	72	1	30	1	0	1	1	0	0	0	33.333332	98	93	1.0537634	103	55	113	6.6	112	32	67	189	1.58	46	37	0	0	0	0	0	1	0	0	0	0	0	0	1	0	1	1	2	2
B22	1	69	0	1	1	1	1	0	0	0	0	34.927681	124	102	1.2156863	121	78	138	7.4	328	41	164	147	.9399999999999999	59	49	0	1	1	1	0	0	1		1	1	0	0	1	0	1	1	2	2
B220	1	54	1	0	1	1	1	0	0	1	0	23.836735	97	103	.94174755	97	71	108	7.6	85	30	54	116	1.42	59	28	0	0	0	1	0	0	1	1	0	0	1	1	1	0	1	1	1	2
B221	1	75	1	20	0	1	1	0	0	0	0	24.14152	90	88	1.0227273	123	72	196	11.8	117	33	81	200	1.52	44	61	0	0	0	1	0	1	1	1	0	0	0	0	1	0	1	1	2	1
B222	1	68	1	20	0	1	1	0	0	1	1	22.773186	98	90	1.0888889	143	86	124	6.1	120	35	61	122	3.4	18	46	0	0	0	0	0	1	1	0	1	0	1	1	1	0	0	2	1	2
B223	1	62	1	20	0	1	1	0	0	0	1	21.967121	99	88	1.125	139	96	259	8.4	209	44	143	271	.88	92	36	0	0	0	1	0	0	1	0	1	0	1	1	1	0	1	1	1	2
B224	1	73	1	1	1	1	1	0	1	0	1	27.099251	105	98	1.0714285	148	91	261	11.1	336	54	155	616	1.05	70	58	0	0	0	1	0	1	1	1	0	1	1	0	1	1	1	1	2	1
B225	1	59	1	5	1	1	1	0	0	1	1	26.423571	97	108	.89814812	122	79	135	7.8	229	41	196	165	1.49	51	60	0	0	0	1	0	0	1	1	0	0	0	1	1	0	1	2	1	2
B226	1	68	1	30	1	1	1	0	1	1	1	28.344671	106	97	1.0927835	127	79	151	9.300000000000001	119	39	81	81	.99	78	36	0	1	1	1	0	1	1	1	0	0	1	1	1	1	1	1	2	1
B227	1	67	1	0	1	1	1	0	0	1	0	27.681662	97	95	1.0210526	128	86	117	5.6	184	33	150	243	4.5	14	19	0	0	0	0	0	0	1	0	0	0	0	1	1	0	1	1	2	1
B228	1	67	1	15	1	1	1	1	0	1	0	35.15625	114	100	1.14	116	79	144	5.4	149	36	101	132	8.66	6	34	0	0	0	0	0	0	1	0	0	0	0	1	1	0	1	1	1	2
B229	1	73	1	30	0	1	1	0	0	1	0	23.795361	103	92	1.1195652	120	60	155	6.9	159	43	66	250	2.94	22	70	0	0	0	0	0	1	1	1	0	1	0	0	1	0	1	1	3	1
B23	1	77	0	7	0	1	1	0	0	0	0	31.217482	129	143	.90209788	128	96	205	7	132	40	76	151	1.39	56	43	1	1	0	1	0	1	1	0	1	0	1	1	1	0	1	1	2	1
B230	1	67	0	10	1	1	1	0	0	0	0	26.666666	95	88	1.0795455	97	65	193	11.5	126	44	71	82	.99	59	54	1	1	1	1	0	1	1	1	0	1	0	1	1	0	1	1	3	1
B231	1	58	1	0	0	1	1	0	0	1	0	21.967121	88	89	.98876405	141	79	234	12.9	198	59	140	78	.76	101	29	1	0	1	1	0	0	1	1	0	0	1	1	1	0	1	1	3	1
B232	1	68	1	10	1	1	1	0	0	0	0	26.5625	87	89	.9775281	146	98	247	11.2	190	59	119	110	1.43	50	20	0	0	0	1	0	1	1	1	0	0	0	1	1	0	1	2	2	1
B233	1	48	1	1	1	1	1	0	0	1	0	20.3125	68	81	.83950615	90	58	144	6.2	204	37	154	137	.98	91	47	0	0	1	0	0	0	0	0	0	0	0	0	1	0	1	2	2	2
B234	1	65	0	4	1	1	1	0	0	0	0	33.320518	121	115	1.052174	102	72	217	7.3	162	39	117	104	.91	67	43	0	0	0	1	0	1	1	1	0	0	0	1	1	0	1	2	2	1
B235	1	65	0	20	1	1	1	0	0	0	0	31.221304	120	117	1.0256411	121	89	176	6.1	190	50	134	104	.72	88	38	0	0	0	0	0	1	1	1	0	0	0	0	1	0	1	2	2	2
B236	1	64	1	16	0	1	1	1	0	0	1	24	86	85	1.0117648	125	80	265	7.7	156	27	76	442	1.1	70	51	0	0	0	0	0	0	1	1	0	1	1	0	1	0	1	1	1	2
B237	1	82	0	6	0	1	1	0	0	0	0	23.456558	93	96	.96875	150	80	151	7.8	89	36	49	90	1.01	52	25	0	0	0	1	0	1	1	1	0	0	0	1	1	0	1	1	2	1
B238	1	78	0	15	1	1	1	1	0	0	0	16.649324	65	73	.89041096	144	72	92	8.5	109	37	61	111	.68	89	76	0	0	0	0	0	1	1	1	0	0	1	1	1	0	1	1	2	1
B239	1	65	1	3	1	0	1	1	1	1	0	22.308149	86	84	1.0238096	102	68	146	6.8	136	20	88	181	.8	94	42	0	1	0	1	0	0	1	0	1	0	1	1	1	0	1	3	1	3
B24	1	82	0	5	1	1	1	0	0	0	1	24.21875	101	98	1.0306122	144	75	292	8.4	223	45	135	196	1.06	50	58	0	1	1	1	0	0	1	1	0	0	1	1	1	0	1	1	2	2
B240	1	67	0	10	0	1	1	0	0	0	0	24.14152	97	93	1.0430107	131	69	201	12.4	142	35	92	125	.79	78	30	0	0	0	1	0	1	1	1	0	1	0	1	1	0	1	1	3	1
B241	1	85	0	16	0	1	0	0	0	0	0	24.888889	94	94	1	147	72	124	6.6	121	52	89	76	1.24	40	66	0	0	0	0	0	0	1	1	0	0	0	1	1	0	1	2	1	1
B242	1	82	1	4	0	1	1	1	0	1	0	23.4375	75	86	.87209302	120	80	231	10.3	139	34	95	81	1.96	31	42	0	0	0	0	0	0	1	0	0	0	1	0	1	0	1	3	1	3
B243	1	62	1	10	0	1	1	0	0	1	1	21.484375	82	85	.96470588	116	76	227	10.2	102	30	60	343	1.26	61	40	0	0	0	1	0	1	1	1	0	0	1	1	1	0	1	1	2	1
B244	1	59	1	0	1	1	1	1	0	1	1	21.926126	88	83	1.060241	114	81	108	7.3	141	48	73	289	.65	109	71	0	0	0	1	0	0	1	1	1	0	0	1	1	0	1	2	1	2
B245	1	59	1	10	1	1	1	0	0	1	0	25	91	88	1.0340909	110	65	168	8.5	281	55	172	245	.71	106	75	0	1	0	1	0	0	1	1	0	0	1	0	1	0	1	1	2	1
B246	1	67	0	3	1	1	1	0	1	0	0	23.306681	93	92	1.0108696	159	95	112	5.8	178	52	127	153	.92	65	43	0	0	0	1	0	0	1	1	1	1	1	1	1	0	1	1	2	1
B247	1	69	1	25	1	1	1	1	1	0	0	23.4375	84	80	1.05	125	48	148	7.5	144	33	88	130	5.9	10	74	0	0	1	0	0	0	1	1	0	1	0	1	0	0	1	1	1	2
B248	1	66	1	3	1	1	1	1	0	1	0	26.672764	101	97	1.0412371	162	90	220	7.5	170	40	112	242	3.14	20	66	0	0	1	0	0	1	1	1	0	1	1	0	1	0	1	1	2	1
B249	1	53	1	10	1	1	1	0	0	1	0	29.411764	100	102	.98039216	115	77	176	12	216	53	154	349	.75	105	62	0	1	1	1	0	0	1	1	0	0	1	0	1	0	1	1	2	1
B25	1	50	1	0	0	1	1	0	0	1	1	27.681662	106	101	1.049505	151	73	187	7	184	27	120	247	.85	95	23	0	0	0	1	0	0	1	1	0	0	1	1	1	0	1	1	3	1
B250	1	65	1	0	0	1	1	0	0	0	0	27.434843	103	101	1.019802	139	90	115	6.9	208	51	147	50	1.32	56	58	0	0	0	1	0	0	1	1	0	0	1	0	1	1	1	1	2	2
B251	1	70	0	10	1	1	1	0	0	0	1	24.835764	106	103	1.0291262	105	76	249	7.5	242	40	178	676	1	58	45	0	0	0	0	0	0	1	1	0	0	1	1	1	0	1	3	1	2
B252	1	60	0	0	1	1	1	0	0	0	1	24.14152	93	100	.93000001	102	66	155	7.95	131	45	85	140	.71	90	72	0	0	1	0	0	0	1	0	1	1	1	0	1	0	1	2	1	3
B253	1	68	0	10	1	1	1	0	0	0	1	18.662014	91	95	.95789474	139	80	280	7.9	123	41	84	128	1.02	57	53	0	0	0	0	0	1	1	0	0	1	1	1	1	0	1	3	2	1
B254	1	73	0	21	1	1	1	0	0	0	0	20.811655	91	87	1.045977	133	62	99	7.5	210	36	148	607	.58	86	61	0	1	1	0	0	1	1	1	0	0	1	0	1	0	1	1	1	1
B255	1	39	1	2	1	1	1	0	0	1	1	26.173832	99	102	.97058821	144	93	169	6.9	151	42	108	167	.86	109	66	0	0	0	1	0	0	1	1	0	1	1	0	1	0	1	1	3	1
B256	1	66	0	2	0	1	1	0	0	0	1	25.333334	97	100	.97000003	136	80	191	6.2	154	42	98	81	1.02	58	33	0	0	0	1	0	0	1	1	0	0	1	1	1	0	1	1	1	3
B257	1	67	0	20	1	1	1	0	0	0	1	19.562956	83	88	.94318181	100	60	254	9	197	43	148	264	.83	73	58	0	0	0	1	0	0	1	1	0	0	0	0	1	0	1	1	2	1
B258	1	66	1	10	1	1	1	0	0	0	1	26.533758	94	91	1.0329671	162	90	144	6.3	188	35	125	309	1.06	72	65	0	0	0	1	0	0	1	0	1	0	1	0	1	0	1	1	1	1
B259	1	86	0	8	0	1	1	0	0	0	1	20.811655	91	96	.94791669	99	65	126	6.9	174	45	111	143	.55	85	56	0	0	1	1	0	0	1	0	1	0	1	1	1	0	1	2	2	2
B26	1	78	1	0	0	1	1	0	0	1	1	25.711662	102	102	1	130	70	108	6.8	120	34	67	91	1.5	45	67	0	0	0	0	0	0	1	1	0	1	1	0	1	0	1	1	2	1
B260	1	54	1	0	1	1	1	0	0	1	0	20.069204	85	90	.94444442	119	83	236	7.1	192	44	122	151	.99	86	54	0	0	0	1	0	0	1	0	1	0	1	0	1	0	1	1	1	2
B261	1	74	0	0	0	1	1	0	0	0	0	22.222221	91	100	.91000003	91	54	174	6.7	140	34	89	143	.65	88	50	0	0	1	0	0	0	0	0	0	0	0	0	1	0	1	2	1	1
B262	1	51	1	1	1	1	1	0	0	1	0	24.341759	90	95	.94736844	107	72	121	7.2	152	19	102	156	1.13	75	50	0	0	0	1	0	0	1	1	0	0	1	1	1	0	1	1	1	2
B263	1	50	0	20	1	1	1	1	0	0	0	25.390625	101	117	.86324787	136	77	112	9.699999999999999	258	39	168	478	1.11	58	64	0	1	1	1	0	1	1	0	1	1	1	1	1	0	1	3	1	1
B264	1	48	1	13	1	1	1	0	1	0	0	22.589552	87	92	.94565219	130	80	238	12.8	162	40	114	95	3.92	17	30	0	0	0	0	0	1	1	0	0	1	0	1	1	0	0	2	1	1
B265	1	80	0	2	0	1	1	0	0	0	1	20.932119	90	102	.88235295	109	68	105	6.6	122	41	49	322	.84	66	55	0	1	0	1	0	0	1	1	0	0	1	1	1	0	1	1	2	2
B266	1	67	0	15	1	1	1	0	0	0	0	18.666666	84	79	1.0632912	129	75	153	8	347	51	231	327	.85	72	45	0	0	0	0	0	1	1	1	0	0	1	1	1	0	1	1	1	2
B267	1	68	1	0	0	1	1	0	0	0	0	26.5625	95	92	1.0326087	123	74	117	9.5	196	33	164	149	.77	93	70	0	0	1	1	0	0	1	1	0	0	1	0	1	0	1	1	1	2
B268	1	64	0	0	1	1	1	0	0	0	0	15.625	80	85	.94117647	107	63	115	9.1	134	33	85	250	.51	102	66	0	0	0	1	0	0	1	0	1	0	1	1	1	0	1	2	1	2
B269	1	78	1	0	0	1	1	0	0	0	1	21.777779	80	96	.83333331	123	69	153	6.4	184	40	114	223	.95	77	71	0	0	0	0	0	0	1	0	1	0	1	0	1	0	1	2	1	2
B27	1	68	0	30	1	1	1	0	0	1	1	22.060354	89	83	1.0722891	145	75	272	9.699999999999999	115	30	67	118	.67	88	52	0	0	0	0	0	1	1	1	0	0	1	1	1	0	1	1	1	1
B270	1	59	1	10	1	1	1	0	0	1	0	24.304617	98	107	.91588783	128	85	191	9.4	211	37	140	240	.9399999999999999	88	52	0	0	0	1	0	0	1	0	0	0	1	0	1	0	1	1	1	1
B271	1	82	0	28	1	1	1	0	0	0	1	24.973986	83	91	.91208792	115	60	123	8.6	138	40	100	189	1.38	36	67	0	0	0	1	0	1	1	0	0	1	1	0	1	0	1	1	3	1
B272	1	58	1	2	0	1	1	0	0	0	0	30.844416	105	98	1.0714285	105	62	117	7.8	187	35	123	209	.95	88	54	1	0	0	1	0	0	1	1	0	0	1	1	1	0	1	1	2	2
B273	1	68	1	3	0	1	1	0	0	0	1	19.031141	91	88	1.0340909	116	79	85	6.9	102	32	63	105	1.07	71	25	0	0	0	1	0	0	1	1	0	0	0	1	1	0	1	2	1	2
B274	1	61	1	3	0	1	1	0	0	0	1	27.041645	105	103	1.0194175	130	84	123	6.7	140	52	90	92	.96	85	71	0	0	0	1	0	0	1	0	1	0	1	0	1	0	1	1	1	1
B275	1	76	0	3	0	1	1	0	0	0	1	24.888889	112	105	1.0666667	130	100	74	8.800000000000001	201	55	133	137	.66	86	48	1	0	0	1	0	0	1	1	0	0	1	1	1	0	0	2	2	2
B28	1	62	0	0	0	1	1	0	0	0	1	21.484375	93	90	1.0333333	120	71	139	7.5	314	61	200	302	.6899999999999999	86	63	0	0	0	1	0	0	1	1	0	0	1	0	1	0	1	1	1	2
B29	1	74	1	20	0	1	1	0	0	0	1	26.12245	107	113	.94690263	152	90	115	7.8	118	38	64	108	3.04	20	53	1	0	1	0	0	0	1	0	0	1	1	1	1	0	1	1	2	1
B3	1	63	1	10	1	1	1	0	0	1	1	25.636917	104	87	1.1954023	98	62	186	9.1	235	39	147	226	1.01	74	60	0	0	0	0	0	1	0	0	0	0	0	0	1	0	1	1	2	1
B30	1	70	0	14	0	1	1	1	0	0	1	23.555555	90	102	.88235295	104	63	182	8.300000000000001	116	49	57	108	.71	82	45	0	1	1	1	0	0	1	1	0	0	0	1	1	0	1	1	1	2
B31	1	66	1	0	0	1	1	0	0	0	1	24.801588	100	90	1.1111112	128	78	425	10.6	153	36	97	163	1.06	70	57	0	0	0	1	0	1	1	1	0	0	0	0	1	1	1	1	1	2
B32	1	79	0	10	0	0	1	0	0	0	0	22.89282	89	90	.98888886	121	75	232	7.4	180	34	112	105	.84	65	35	0	0	0	1	0	1	1	1	0	0	0	1	1	0	1	2	1	2
B33	1	76	1	2	1	1	1	0	0	1	1	21.484375	82	93	.88172042	155	97	108	6.9	141	41	77	155	.79	96	45	0	0	0	1	0	0	1	1	0	1	1	1	1	0	1	2	2	1
B34	1	72	0	0	1	1	1	0	0	0	1	25.910685	98	116	.84482759	131	79	180	6.3	201	57	123	181	.67	87	35	0	1	1	1	0	0	1	1	0	0	0	1	1	0	1	1	2	1
B35	1	82	1	3	1	1	1	0	0	0	1	22.309357	89	91	.97802198	110	67	259	7.5	166	39	101	121	1.16	60	57	1	0	1	1	0	0	1	0	1	0	1	0	1	0	1	1	2	1
B36	1	53	1	4	1	1	1	0	0	1	0	28.305996	105	103	1.0194175	120	74	391	9.199999999999999	192	27	122	382	1.25	60	41	0	0	1	1	0	1	1	1	0	1	1	1	1	0	1	1	1	2
B37	1	80	1	20	1	1	1	0	0	0	0	30.477966	98	95	1.0315789	135	75	222	7.9	185	32	120	490	1.91	34	48	0	0	1	1	0	0	1	0	1	0	1	0	1	0	1	2	1	2
B38	1	76	0	30	0	1	1	1	1	0	0	24.973986	101	106	.9528302	119	39	258	7	142	42	83	127	.79	71	68	0	0	0	0	0	1	1	1	0	0	0	0	1	0	1	1	2	2
B39	1	59	0	10	1	1	1	0	0	0	1	23.111111	88	90	.97777778	95	60	287	7.8	299	40	216	156	.98	58	39	1	1	1	1	0	0	1	1	0	0	1	1	1	0	1	1	3	1
B4	1	81	0	7	1	1	1	0	1	1	0	16.646849	83	75	1.1066667	113	62	146	11.9	175	34	103	342	.57	103	31.5	0	0	0	0	0	1	1	1	0	0	0	0	1	0	0	2	2	2
B40	1	69	0	0	0	1	1	0	0	0	1	25.390625	92	92	1	93	58	398	10.4	162	38	98	264	.82	72	21	0	0	0	1	0	0	1	1	0	0	0	1	1	0	1	2	2	1
B41	1	58	0	15	1	1	1	0	0	0	1	20.811655	92	95	.96842104	111	67	283	11.2	121	42	71	89	.87	67	21	1	1	0	1	0	1	1	1	0	0	1	1	1	0	1	3	1	2
B42	1	65	0	1	0	0	1	0	0	0	1	23.725286	97	90	1.0777777	109	76	278	8	200	53	123	147	.62	96	59	0	0	0	1	0	0	1	1	0	0	1	0	1	0	1	2	2	2
B43	1	59	1	4	0	1	1	0	0	1	1	24.167162	86	92	.93478262	129	100	173	9	139	24	88	179	.64	129	36	1	1	0	1	0	1	1	1	0	0	1	1	1	0	1	1	3	1
B44	1	65	1	5	0	1	0	0	0	0	1	28.040379	103	99	1.0404041	133	72	175	7	156	49	90	138	.98	77	40	0	0	0	1	0	0	1	1	0	0	0	0	1	0	1	1	1	1
B45	1	61	1	18	1	1	1	0	1	1	1	20.761246	93	100	.93000001	165	95	189	6.2	206	32	139	207	7.7	7	40	0	0	0	0	0	0	1	0	0	1	0	1	1	0	1	1	1	3
B46	1	59	0	0	0	1	1	0	0	0	1	33.622089	110	114	.9649123	156	63	201	7.1	114	36	68	121	.79	75	31	0	0	0	1	0	1	1	0	1	0	0	1	1	0	1	1	2	1
B47	1	81	0	15	0	1	1	1	0	0	0	20.811655	93	100	.93000001	115	64	173	11.6	149	27	97	150	1.02	52	41	0	0	0	0	0	1	0	0	0	0	0	0	1	0	1	1	2	2
B48	1	48	1	0	1	0	1	0	0	1	1	31.435911	103	103	1	111	77	117	6.2	165	35	110	216	1.09	73	58	0	0	0	1	0	0	1	1	0	0	1	0	1	0	1	1	2	2
B49	1	44	1	1	0	1	1	0	0	0	0	31.239414	105	100	1.05	100	60	191	10.1	263	34	129	903	.98	83	52	0	0	0	1	0	1	1	1	0	0	0	0	1	1	1	2	2	1
B5	1	71	0	22	1	1	1	0	1	0	0	20	97	94	1.0319149	82	40	132	7.1	148	44	77	111	.58	103	60	0	0	0	0	0	1	0	0	0	0	0	0	1	0	1	1	2	1
B50	1	63	1	0	1	1	1	0	0	1	1	25.910685	91	94	.96808511	105	70	107	6.2	199	46	118	216	.93	82	56	0	0	0	1	0	0	1	1	0	0	0	0	1	0	1	2	2	1
B51	1	79	0	10	1	1	1	1	1	0	0	20.202021	84	90	.93333334	163	69	233	6.3	223	28	139	502	4.27	10	40	0	0	0	0	0	1	1	1	0	1	0	0	1	0	1	2	1	2
B52	1	68	0	20	1	1	1	0	0	0	0	19.979189	87	83	1.0481927	150	81	188	10.5	224	34	138	389	6.72	6	50	0	0	0	0	0	1	1	1	0	1	1	1	1	0	1	1	2	1
B53	1	60	1	7	1	1	1	0	0	0	1	21.545092	86	92	.93478262	97	58	168	10	131	27	81	155	1.33	55	22	0	0	0	1	0	1	1	1	0	1	1	1	1	0	1	1	2	2
B54	1	73	1	20	0	1	1	0	1	0	0	20.761246	87	91	.95604396	145	83	137	8.9	173	44	109	170	1.54	44	40	0	0	0	1	0	1	1	1	0	0	0	1	1	0	1	3	1	2
B55	1	53	1	0	1	1	1	0	0	1	0	23.255018	83	94	.88297874	155	86	196	8.6	196	36	132	308	.74	110	59	0	0	1	1	0	0	1	0	1	1	1	0	1	0	1	1	2	1
B56	1	78	1	16	1	1	1	0	1	0	1	22.476587	83	87	.954023	140	70	133	6.9	215	36	152	177	5.41	10	56	0	0	0	0	0	0	1	1	0	1	0	0	1	0	1	3	1	1
B57	1	71	0	1	0	1	1	1	1	0	0	22.89282	87	93	.93548387	153	104	169	7.1	197	46	136	227	.8	70	52	0	1	0	1	0	0	1	1	0	1	1	0	1	0	1	1	2	1
B58	1	74	1	0	0	1	1	0	1	1	0	24.508945	77	85	.90588236	101	61	110	12.4	135	28	79	119	.85	88	36	0	0	0	1	0	0	1	1	0	0	1	1	1	0	1	2	2	1
B59	1	57	1	1	0	1	1	0	0	1	1	27.180901	91	99	.9191919	117	66	281	9.9	228	37	168	182	.83	95	39	0	0	0	1	0	1	1	1	0	0	1	1	1	0	1	2	2	2
B6	1	81	1	30	1	1	1	0	1	1	1	24.747454	91	94	.96808511	118	61	271	7.4	119	32	73	128	1.98	33	32	0	0	0	0	0	1	1	0	0	0	1	1	1	0	1	1	1	2
B60	1	76	1	0	0	1	1	0	0	1	1	24.835764	98	90	1.0888889	157	89	127	6.8	201	59	103	342	1.26	56	87	0	0	1	0	0	0	1	1	0	0	1	1	1	0	1	1	3	1
B61	1	85	1	0	1	1	1	0	0	0	0	22.031725	88	94	.93617022	112	60	117	6.7					1.36	50	62	0	0	0	0	0	0	1	1	0	0	1	0	1	0	1	2	2	1
B62	1	62	0	1	1	1	1	0	0	0	1	22.0741	81	88	.92045456	150	90	76	5.9	183	34	130	254	1.14	61	74	0	0	0	0	0	0	1	1	0	0	1	0	1	0	1	1	2	2
B63	1	81	0	7	0	1	1	0	0	0	1	25.711662	113	117	.96581197	130	90	167	10.7	249	53	174	393	.55	106	39	0	0	0	1	0	1	1	1	0	0	1	1	1	0	1	2	1	3
B64	1	73	1	0	0	1	1	0	0	0	1	22.600264	79	84	.94047618	107	70	149	5.4	164	45	103	101	1.29	55	48	0	0	0	0	0	0	1	1	0	1	1	1	1	0	1	2	3	1
B65	1	63	0	1	0	1	1	0	0	0	1	24.444445	84	87	.96551722	118	76	209	7.9	234	50	173	266	.67	89	59	0	0	0	1	0	0	1	1	0	0	1	0	1	0	1	1	1	1
B66	1	67	1	1	0	1	1	0	0	1	1	24.435186	86	93	.92473119	109	71	166	6.7	144	29	100	344	.96	78	66	0	0	0	1	0	0	1	1	0	0	0	0	1	0	1	2	1	2
B67	1	67	0	0	0	1	1	0	0	0	1	21.230572	91	92	.98913044	130	70	209	7.7	180	47	127	303	.89	63	69	0	0	0	1	0	0	1	1	0	0	1	0	1	0	1	1	3	1
B68	1	42	0	20	1	0	1	0	0	0	1	23.555555	90	91	.98901099	102	60	128	9.4	139	59	78	105	.79	80	52	0	0	0	0	0	1	0	0	0	0	0	0	1	0	1	1	3	1
B69	1	73	0	30	1	1	1	0	0	0	0	23.233456	82	90	.91111112	133	69	299	11.7	207	42	149	327	1.8	28	15	0	0	1	1	0	1	1	1	0	1	1	1	1	0	1	1	1	1
B7	1	74	1	0	0	1	1	1	1	1	0	29.757786	112	105	1.0666667	147	88	94	6.6	232	36	150	182	1.55	44	30	0	0	0	1	0	0	1	1	0	0	0	1	1	0	1	1	2	1
B70	1	55	1	3	1	1	1	0	0	1	1	21.71925	88	86	1.0232558	110	82	256	9.699999999999999	205	42	149	182	.9399999999999999	83	36	0	0	0	1	0	1	1	1	0	0	1	1	1	0	1	2	1	1
B71	1	62	1	15	0	1	1	0	1	0	1	23.4375	81	87	.93103451	100	60	321	10.4	189	37	130	309	.89	86	57	0	0	0	1	0	1	1	0	1	0	0	0	1	0	1	2	1	2
B72	1	59	1	1	0	1	1	0	0	0	1	21.453573	81	89	.91011238	90	60	218	6.2	123	39	61	114	.97	80	41	0	0	1	1	0	0	1	0	0	0	0	1	1	0	1	1	2	2
B73	1	76	1	1	0	1	0	0	0	1	1	20.3125	80	86	.93023258	92	55	119	6.2	169	61	97	111	1.38	50	62	0	0	0	1	0	0	1	1	0	0	1	1	1	0	1	1	3	1
B74	1	69	1	0	0	0	1	0	0	1	1	24.444445	96	100	.95999998	93	62	106	6.6	181	36	118	177	1.18	61	50	0	0	0	1	0	0	1	1	1	0	1	0	1	0	1	3	1	1
B75	1	59	1	0	0	1	1	0	0	1	1	25.711662	96	99	.969697	103	62	283	11.7	177	34	142	179	.93	84	50	0	0	1	1	0	1	0	0	0	0	0	0	1	0	1	2	1	1
B76	1	60	1	0	1	1	1	0	0	0	1	30.043262	101	99	1.020202	110	68	126	7.1	193	37	128	210	1.38	53	58	0	0	0	1	0	0	1	1	0	0	1	0	1	0	1	1	2	1
B77	1	76	1	3	0	1	1	0	0	1	1	19.723183	101	92	1.0978261	108	65	164	6.6	178	39	113	233	1.51	45	55	0	0	0	1	0	0	1	1	0	0	0	0	1	0	1	2	1	1
B78	1	77	1	4	0	1	1	0	0	1	1	19.53125	82	88	.93181819	102	72	219	6.8	154	37	92	65	1.48	46	38	0	0	0	1	0	1	1	1	0	0	1	1	1	0	1	1	1	2
B79	1	63	0	4	0	1	1	0	0	0	1	33.298649	108	126	.85714287	110	86	241		170	49	114	131	.77	76		0	0	0	0	0	0	0	0	0	0	0	0	1	0	0	1	2	1
B8	1	50	0	0	1	1	1	0	0	0	1	22.222221	76	87	.87356323	104	66	281	8.800000000000001	458	81	257	465	.67	93	46	0	0	0	1	0	0	1	0	1	0	0	0	1	0	1	3	1	3
B80	1	58	0	0	0	1	1	0	0	0	1	25.887573	99	97	1.0206186	120	80	160	13.2	290	63	207	197	.65	93	44	0	0	0	1	0	1	1	1	0	0	1	1	1	0	1	1	2	2
B81	1	66	1	0	1	1	1	0	0	0	1	26.026175	87	98	.8877551	110	80	114	8.199999999999999	227	46	149	108	.87	88	75	0	0	0	1	0	0	1	0	1	0	0	0	1	0	1	1	2	1
B82	1	72	0	6	0	1	1	1	0	0	0	20.284798	109	97	1.1237113	180	90	369	8.1	137	39	83	189	1.68	30	45	0	0	0	1	0	1	1	1	0	1	0	1	1	0	1	2	2	1
B83	1	73	1	0	0	0	1	0	0	0	1	19.333731	86	88	.97727275	95	60	148	7.3	185	47	115	149	.9399999999999999	78	50	0	0	0	1	0	0	1	1	0	0	1	0	1	0	1	1	2	1
B84	1	83	0	5	1	1	1	1	0	0	0	20.888889	86	91	.94505495	110	60	155	7.1	199	37	139	127	.89	61	49	0	0	0	1	0	0	1	0	1	0	1	1	1	0	1	2	2	1
B85	1	87	0	10	0	1	1	0	0	0	0	20.811655	78	88	.88636363	156	70	97	9.5	104	30	68	106	1.06	51	45	0	0	0	0	0	1	1	0	0	0	0	1	1	0	1	2	2	1
B86	1	83	0	0	1	1	1	0	0	1	0	20.811655	80	89	.89887643	137	73	114	6.3	112	45	60	131	.85	64	53	0	0	0	1	0	0	1	1	0	0	0	0	1	0	1	1	3	1
B87	1	66	1	10	0	1	1	0	0	0	1	26.078972	95	98	.96938777	130	80	153	9.300000000000001	149	37	102	166	1.91	35	67	0	0	1	1	0	0	0	0	0	0	0	0	1	0	1	1	2	1
B88	1	67	0	7	1	1	1	0	0	0	1	25.806452	91	92	.98913044	120	70	279	10.4	185	56	110	111	.97	57	65	1	0	1	1	0	0	1	1	0	1	1	0	1	0	1	2	1	2
B89	1	63	1	0	1	1	1	0	0	1	1	22.038567	96	99	.969697	110	70	103	6.5	151	44	99	104	1.11	67	52	0	0	1	0	0	0	1	1	0	0	1	0	1	0	1	2	2	1
B9	1	74	0	23	1	1	1	0	0	0	1	26.813591	102	100	1.02	130	65	258	10.1	254	36	159	214	.9399999999999999	58	55	0	0	0	0	0	1	1	1	0	1	1	0	1	0	1	1	2	1
B90	1	73	0	10	1	1	1	0	0	0	1	20.888889	90	101	.89108908	100	60	236	9.699999999999999	170	59	111	67	1.56	33	53	0	0	0	1	0	0	1	1	0	0	1	1	1	0	1	2	1	2
B91	1	66	1	15	1	1	1	0	0	1	1	20.202021	100	99	1.010101	162	89	112	6.8	157	35	92	102	1.41	37	42	0	0	0	1	0	1	1	1	0	1	0	1	1	0	1	1	1	1
B92	1	65	0	15	0	1	1	0	0	0	1	29.968782	106	111	.95495498	160	70	241	8.199999999999999	181	36	129	197	10.8	4	65	0	0	1	0	0	1	1	1	0	1	0	1	1	0	1	1	2	1
B93	1	78	1	15	0	1	1	0	0	1	1	22.265625	89	92	.96739131	85	50	207	8.800000000000001	79	21	75	62	2.06	31	62	0	0	1	0	0	1	1	0	0	1	0	1	1	0	1	2	2	2
B94	1	59	1	17	1	1	0	1	0	1	1	24.447279	65	63	1.031746	130	90	191	8.300000000000001	161	52	88	105	1.05	72	35	0	0	0	1	0	1	1	1	0	0	0	1	1	0	1	1	2	1
B95	1	71	0	10	0	1	1	0	0	0	1	23.555555	95	101	.94059408	130	70	418	11.1	176	31	116	238	1.02	53	68	0	0	0	1	0	0	1	0	0	0	0	1	1	0	1	1	1	1
B96	1	75	1	2	0	1	1	1	0	1	1	21.513859	97	90	1.0777777	143	69	136	7.6	131	36	77	188	.93	79	44	0	0	0	1	0	0	1	1	0	0	0	1	1	0	1	2	1	2
B97	1	62	1	2	1	1	1	0	0	0	1	21.077196	91	93	.97849464	110	62	252	10.1	186	48	111	293	.9	86	56	0	0	0	1	0	0	1	1	0	0	0	0	1	0	1	1	1	1
B98	1	67	1	5	0	1	1	0	0	0	1	24.977043	95	93	1.0215054	140	80	119	7.4	151	46	94	167	1.15	64	54	0	1	1	1	0	1	1	1	0	0	1	0	1	0	1	2	1	1
B99	1	66	0	30	1	1	1	0	0	0	1	21.875	89	85	1.0470588	160	90	234	8.5	124	56	68	144	.82	70	50	0	1	0	1	0	0	1	1	0	0	0	0	1	0	1	2	1	2
C1	0	71	0	20	1	1	1	0	1	0	0	26.897671	101	96	1.0520834	120	70	232	9.9	94	21	61	129	.6899999999999999	83	67	0	0	0	1	0	1	1	1	0	1	1	1	1	0	1	1	1	2
C10	0	73	0	10	0	1	1	0	0	0	1	21.913805	94	100	.94	140	80	137	7.1	116	33	76	140	.61	90		0	1	1	0	0	0	1	1	0	1	0	0	0	0	1	1	1	2
C100	0	66	0	20	1	1	1	0	0	0	0	25.333334	105	118	.88983053	170	95	97	5.2	250	32	173	167	3.95	11	59	0	0	0	0	0	1	1	0	0	1	1	1	0	0	0	1	1	1
C101	0	56	1	17	0	1	0	0	0	1	1	26.729927	98	101	.97029704	130	70	130	8.300000000000001			98	116	.66	110	69	1	1	1	0	0	0	0	0	0	0	0	0	0	0	0	3	1	1
C102	0	58	1	12	1	1	1	0	0	1	1	24.567474	98	104	.94230771	130	90	124	6.9			75	218	.78	102	73	0	1	1	1	0	0	1	1	0	0	0	0	0	0	1	2	1	2
C103	0	43	1	0	1	0	1	0	0	1	0	23.875114	92	98	.93877554	110	70	171	8.9	125	45	76	105	.77	111	68	1	0	1	0	0	0	0	0	0	0	0	0	0	0	0	2	2	1
C104	0	62	1	20	0	1	1	0	0	1	1	25.099501	84	86	.97674417	136	79	150	6.9			55	111	1.24	62	66	1	1	1	1	0	0	1	1	0	0	1	0	0	0	1	2	1	2
C105	0	37	1	0	0	0	1	0	0	1	1	24.609375	85	90	.94444442	130	90	99	14.3	252	40	166	487	.61	149		0	1	1	0	0	1	0	0	0	0	0	0	0	1	0	1	2	1
C106	0	86	1	14	1	1	1	0	0	0	0	23.624447	99	101	.98019803	110	60	186	12.2	112	39	67	130	.97	71	69	1	1	0	0	0	1	0	0	0	0	0	0	0	0	1	1	2	2
C107	0	65	0	0	0	1	1	0	0	0	1	27.34375	100	105	.95238096	150	90	106	7.1	290	60	73	96	.75	77		0	1	0	0	0	0	0	0	0	0	0	0	0	0	1	3	1	3
C108	0	71	1	2	0	0	1	0	0	1	0	23.711845	75	73	1.0273973	130	78	109	6.7			100	79	.9399999999999999	79	62	0	1	1	0	0	0	0	0	0	0	0	0	0	0	0	1	3	1
C109	0	69	1	13	0	1	1	0	0	1	0	23.148148	101	98	1.0306122	134	79	101	7.7	108	21	81	99	1.71	43	72	1	1	1	0	0	0	1	0	0	1	1	0	0	0	1	3	1	1
C11	0	80	0	25	1	1	1	0	0	0	0	22.83288	90	97	.92783505	120	70	144	7.8	129	42	70	85	1.05	50	66	0	0	1	1	0	1	0	0	0	0	0	0	0	0	0	1	2	2
C110	0	70	0	17	1	1	1	0	0	0	1	24.444445	81	97	.83505154	120	80	164	9.9	191	47	105	171	3.45	13	64	0	0	0	0	0	1	1	0	0	1	0	1	0	0	1	2	1	2
C111	0	56	1	20	0	1	1	0	0	1	0	25.259516	98	105	.93333334	148	90	105	7.6	139	39	93	114	1.53	53		0	1	1	1	0	1	1	1	0	1	0	0	0	0	1	1	1	1
C112	0	68	0	14	1	1	1	0	0	0	1	20.829996	78	89	.87640452	140	70	121	6.9	139	57	76	127	.79	77	67	0	1	1	0	0	0	1	1	0	0	0	0	0	0	1	1	3	1
C113	0	73	1	6	0	0	1	0	0	1	0	21.484375	83	90	.9222222	100	70	144	9.1	146	30	84	234	.79	94	57	1	1	1	0	0	0	0	0	0	0	0	0	0	0	1	1	1	1
C114	0	46	1	4	1	1	1	0	0	1	1	22.49135	89	93	.95698923	135	93	117	6.6			132	171	.87	94		0	1	0	0	0	0	1	1	0	0	1	0	0	1	0	1	3	1
C115	0	61	1	13	1	0	1	0	0	1	1	18.818924	75	80	.9375	140	90	130	6.5	222	57	100	115	.78	98	68	1	1	1	0	0	0	0	0	0	0	0	0	0	0	1	1	1	1
C116	0	61	1	7	1	1	1	0	0	1	1	24.977043	98	102	.96078432	132	87	135	6.9	85	37	45	82	.92	91		1	1	1	1	0	0	0	0	0	0	0	0	0	1	1	1	1	3
C117	0	69	0	17	1	0	1	0	0	0	0	26.222685	98	117	.83760685	125	87	169	9.699999999999999	105	29	117	207	1.02	56	68	0	1	1	0	0	1	0	0	0	0	0	0	0	1	1	1	1	2
C118	0	75	0	4	0	1	1	0	0	0	1	21.641273	84	93	.90322578	120	70	105	5.8	89	43	47	94	.6899999999999999	85		0	1	0	0	0	0	1	1	0	1	1	0	1	0	1	2	1	2
C119	0	69	1	4	1	0	1	0	0	0	1	21.513859	82	98	.83673471	150	80	125	5.9	188	53	132	139	1.05	77		0	0	1	0	0	0	0	0	0	0	0	0	0	1	0	2	1	2
C12	0	79	1	10	0	1	1	0	0	0	0	21.107267	87	95	.91578948	130	70	124	6.4	22	30	130	212	1.31	52	64	0	0	0	0	0	1	1	1	0	0	0	0	1	0	1	1	3	1
C120	0	61	0	33	1	1	1	0	0	0	1	24.973986	92	95	.96842104	130	70	101	8.9	201	43	131	193	.92	70	62	0	1	1	1	0	1	1	1	0	0	0	0	0	1	1	2	1	2
C121	0	79	0	12	0	1	1	0	0	0	0	20.134779	97	87	1.1149426	120	80	101	11.5	205	54	161	1342	.91	60	67	1	0	1	0	0	0	1	1	0	0	0	0	0	1	0	1	1	1
C122	0	80	0	7	1	1	1	0	0	0	0	22.666666	89	101	.88118809	130	100	114	9			76	159	.66	84	62	0	1	1	0	0	1	1	1	0	0	0	0	0	0	1	1	3	1
C123	0	64	0	5	1	1	1	0	0	0	1	22.060354	83	90	.9222222	170	96	218	7.4	179	36	122	327	.72	89		1	1	1	0	0	0	1	1	0	0	0	0	0	0	1	1	2	2
C124	0	70	1	8	1	1	1	0	0	0	1	25.951557	105	113	.92920351	150	80	144	7.5	150	39	82	213	1.17	63	80	1	1	1	1	0	0	1	1	0	1	1	1	1	0	1	2	1	1
C125	0	59	1	3	0	1	1	0	0	0	1	21.383942	84	89	.94382024	132	80	115	5.6			98	138	1.44	53	63	0	1	0	1	0	0	1	1	0	0	1	0	1	0	1	2	2	1
C126	0	82	0	20	1	0	1	0	0	0	0	21.333334	103	95	1.0842105	110	60	169	6.2	176	37	102	183	2.33	20	78	0	0	0	0	0	1	1	0	0	1	0	0	0	0	0	1	1	1
C127	0	75	1	20	0	1	1	0	0	0	1	24.005487	103	106	.97169811	144	97	164	7.5	207	44	134	167	1.28	54	16	0	1	1	1	0	1	1	1	0	0	0	1	0	0	1	2	2	2
C128	0	62	1	20	0	1	1	0	0	1	0	22.145329	88	91	.96703297	150	70	115	6.6	142	33	118	126	4.32	15	51	0	0	1	0	0	1	1	0	0	1	0	0	0	0	1	2	1	1
C129	0	70	0	16	0	1	1	0	0	0	0	30.385015	105	118	.88983053	170	80	139	7.8	208	61	118	152	1.17	48	59	0	1	1	0	0	1	1	1	0	1	1	0	0	0	1	3	1	2
C13	0	53	1	7	0	0	1	0	0	1	1	23.306681	88	90	.97777778	100	60	113	5.4	140	51	62	137	1.09	70	69	0	1	1	0	0	0	1	0	0	0	1	0	0	0	1	1	1	2
C130	0	63	1	2	0	1	1	0	0	1	1	19.377163	87	92	.94565219	141	72	169	11.7	101	27	60	128	1.1	71	68	1	1	1	0	0	0	1	1	0	1	1	0	1	0	1	1	2	1
C131	0	78	1	7	0	1	1	0	0	0	1	24.382715	98	101	.97029704	130	80	152	6.9	170	37	78	111	.87	83	67	0	1	0	0	0	0	1	1	0	0	0	0	0	0	0	2	1	3
C132	0	61	1	2	1	1	1	0	0	1	0	25.593737	97	102	.95098037	127	64	114	7	124	37	78	193	1.07	79	62	1	1	1	0	0	0	1	1	0	1	1	0	1	0	1	1	2	1
C133	0	52	0	13	1	0	1	0	0	0	1	24.557753	90	100	.89999998	120	90	151	6.9	186	45	111	117	.55	115	65	1	1	1	1	0	0	0	0	0	0	0	0	0	0	1	1	2	1
C134	0	68	0	2	1	1	1	0	1	0	0	24.973986	94	90	1.0444444	130	80	119	5.8	165	34	77	298	.68	95		0	1	1	0	0	0	1	1	0	1	0	1	1	0	1	1	1	2
C135	0	32	0	4	0	0	1	0	0	1	0	23.372576	82	88	.93181819	120	80	169	6.8	122	33	74	113	.6899999999999999	115	59	0	1	0	1	0	0	0	0	0	0	0	0	0	0	1	1	1	1
C136	0	66	0	7	0	1	1	0	0	0	0	32	114	126	.90476191	130	80	121	8.1			71	231	.88	73	57	1	1	1	0	0	0	1	1	0	1	0	0	0	0	1	2	2	1
C137	0	70	1	2	0	0	1	0	0	0	0	23.795361	97	109	.88990825	137	80	99	6	97	37	43	83	.91	86		1	1	1	0	0	0	0	0	0	0	0	0	0	0	1	2	1	2
C138	0	37	1	0	0	1	1	0	0	1	0	26.769779	90	97	.92783505	138	100	186	7.9	303	24	131	1272	.89	109	68	1	1	1	1	0	0	1	1	0	0	0	0	0	1	0	2	1	3
C139	0	62	1	3	1	1	1	0	0	0	1	25.605536	105	110	.95454544	110	70	95	5.6			52	138	.91	86	64	0	1	0	1	0	0	1	1	0	0	1	0	0	0	1	2	1	3
C14	0	64	1	5	1	1	0	0	0	0	1	26.037495	98	104	.94230771	142	94	177	5.9	170	63	99	66	1.59	49	70	1	1	1	0	0	0	0	0	0	0	0	0	0	0	0	2	1	1
C140	0	66	1	6	0	1	1	0	0	0	0	20.069204	91	100	.91000003	110	70	194	7.4	127	34	92	157	1.16	69	55	1	1	1	0	0	0	1	1	0	0	0	1	0	0	0	3	1	1
C141	0	66	0	0	1	0	1	0	0	0	1	27.555555	97	102	.95098037	151	93	109	6.7	232	46	72	111	.71	82	70	1	1	0	0	0	0	0	0	0	0	0	0	0	0	1	2	2	1
C142	0	75	0	2	0	1	1	0	0	0	0	23.111111	90	97	.92783505	160	80	256	10.2	193	42	145	130	.78	72	66	1	0	1	0	0	1	0	0	0	0	0	0	0	0	1	1	1	3
C143	0	55	1	7	0	0	1	0	0	0	1	22.038567	85	93	.91397852	140	80	186	7.2	147	20	179	138	.73	104	68	0	0	1	0	0	0	0	0	0	0	0	0	0	0	0	2	1	1
C144	0	64	1	3	0	0	1	0	0	1	1	23.4375	89	95	.93684208	119	78	142	7.9	129	50	77	133	.79	99	60	0	1	1	0	0	0	0	0	0	0	0	0	0	0	1	1	1	1
C145	0	57	1	1	1	0	1	0	0	1	1	24.221453	89	105	.84761906	137	88	99	6.2	145	28	95	69	.88	100	60	1	1	0	0	0	0	0	0	0	0	0	0	0	0	1	2	1	1
C146	0	88	0	20	1	1	1	0	0	0	0	16.649324	74	78	.94871795	140	70	198	6.9	139	34	86	87	1.75	26	65	1	0	1	0	0	0	1	0	0	1	1	0	1	0	1	3	1	3
C147	0	73	0	0	0	1	1	0	0	0	0	23.233456	90	94	.95744681	135	75	85	6	203	58	128	108	.73	82		0	0	1	0	0	0	0	0	0	0	0	0	0	0	1	2	3	1
C148	0	76	1	10	0	1	1	0	0	1	0	25.711662	105	110	.95454544	120	70	139		172	35	118	165	1.28	54	67	0	0	1	0	0	0	1	1	0	0	0	0	0	0	1	3	1	2
C149	0	74	0	5	1	1	1	0	0	0	1	26.666666	92	98	.93877554	120	70	124	6.9	160	54	103	163	1.04	53		0	0	1	0	0	0	1	1	0	0	0	0	0	0	1	1	1	2
C15	0	73	1	2	1	1	1	0	0	0	0	25	97	99	.97979796	140	90	153	7.3	88	33	40	96	.93	87	73	0	1	1	0	0	0	1	1	0	0	0	0	0	0	1	1	2	1
C150	0	67	1	0	0	1	1	0	0	1	1	22.222221	85	86	.98837209	208	113	128	8.5	295	62	103	169	.91	87	63	0	1	1	0	0	0	1	1	0	1	1	0	0	0	1	1	2	1
C151	0	73	1	10	0	0	1	0	0	0	1	23.918831	97	97	1	130	80	145	7.3	109	37	60	120	.9399999999999999	85	71	1	1	0	0	0	0	0	0	0	0	0	0	0	0	1	2	1	1
C152	0	71	0	3	0	1	1	0	0	0	1	21.333334	90	95	.94736844	150	70	124	7.5			102	185	.65	89	53	0	0	1	0	0	0	1	0	0	1	0	0	0	0	0	3	1	2
C153	0	89	1	4	0	1	1	0	0	0	1	24.005487	100	95	1.0526316	149	90	184	8.199999999999999	162	41	110	366	1.02	65	67	0	0	1	0	0	1	1	0	0	0	1	0	0	1	0	1	3	1
C154	0	72	0	2	0	1	1	0	0	0	1	24.973986	97	96	1.0104166	143	81	162	6.7	173	74	75	162	1.34	42	65	0	1	1	0	0	0	1	1	0	0	1	0	1	0	0	1	2	2
C155	0	63	1	3	0	0	1	0	0	0	1	25.23634	94	110	.85454547	140	70	132	8.800000000000001	163	50	140	1115	.9	97	67	1	1	1	0	0	0	0	0	0	0	0	0	0	1	1	1	2	1
C156	0	39	1	4	1	0	1	0	0	0	1	22.308149	85	89	.95505619	118	82	180	8	168	32	113	443	.95	104		1	1	1	0	0	0	0	0	0	0	0	0	0	0	0	1	2	1
C157	0	94	1	10	1	1	1	0	0	0	0	22.913033	98	101	.97029704	140	80	176	8	193	39	143	223	1.37	48	66	0	0	1	0	0	1	1	1	0	1	0	0	0	0	0	2	1	1
C158	0	82	0	15	1	1	1	0	0	0	1	21.777779	92	98	.93877554	137	84	144	6.5	243	41	132	352	.92	59		0	0	1	0	0	0	1	1	0	0	0	0	0	0	1	2	1	2
C159	0	44	1	0	0	1	1	0	0	0	1	22.145329	75	90	.83333331	136	97	141	5.7	200	39	111	120	1.06	84	68	1	1	1	0	0	0	1	1	0	0	0	0	0	0	0	3	1	2
C16	0	73	0	2	0	1	1	0	0	0	0	25.806452	94	99	.94949496	140	80	144	8.800000000000001	147	49	68	184	.98	57	67	0	1	1	0	0	0	1	1	0	1	0	0	0	0	1	1	2	1
C160	0	84	1	5	1	1	1	1	0	0	0	22.506926	93	97	.95876288	134	79	145	6.4	122	56	55	131	1.34	52	62	0	0	0	0	0	1	1	1	0	1	0	0	0	0	1	2	2	1
C161	0	71	0	13	1	1	1	0	0	0	1	22.060354	92	104	.88461536	140	70	105	6	69	27	46	81	.91	64	74	0	1	1	1	0	0	1	1	0	1	1	0	0	0	0	3	1	2
C162	0	43	1	3	1	1	1	0	0	1	1	22.89282	91	97	.93814433	120	80	132	6.5	101	37	49	81	.82	108	65	0	1	1	0	0	0	1	1	0	0	0	0	0	0	1	1	3	1
C163	0	53	0	0	0	1	1	0	0	0	1	20.444445	88	93	.94623655	150	80	103	7	113	24	73	248	.6899999999999999	104	71	0	0	1	0	0	0	1	1	0	1	0	0	0	0	1	1	1	2
C164	0	82	0	20	0	1	1	0	0	0	0	28.888889	94	96	.97916669	133	77	94	6.9	108	59	61	77	.71	79	63	0	1	1	0	0	0	1	1	0	1	0	0	0	0	1	1	1	1
C165	0	63	0	4	0	0	1	0	0	0	0	18.073721	76	80	.94999999	124	70	124	6.7			52	163	.58	98	55	0	0	1	0	0	0	0	0	0	0	0	0	0	0	0	1	1	1
C166	0	72	1	7	0	0	1	0	0	1	0	21.612812	94	97	.96907216	128	68	296	13.4	226	41	102	528	2.91	22	64	0	0	0	0	0	1	0	0	0	0	0	0	0	0	1	2	1	2
C167	0	68	0	27	1	1	1	0	0	0	0	22.65625	90	93	.96774191	126	67	202	8.4			72	210	1.27	44	63	0	1	1	1	0	1	1	1	0	0	1	0	0	0	1	1	1	2
C168	0	63	1	9	1	1	1	0	0	0	1	21.338211	89	96	.92708331	140	80	150	5.7	148	41	76	154	.89	96	62	0	1	1	0	0	0	1	1	0	1	0	0	0	0	1	2	2	2
C169	0	86	0	2	1	1	1	0	0	0	0	18.845467	76	80	.94999999	160	90	123	6.2	143	41	93	131	.83	64	63	1	0	1	0	0	0	1	1	0	1	1	0	1	0	1	2	2	1
C17	0	69	0	4	0	1	1	0	0	0	0	30.818541	130	136	.95588237	115	78	135	9.6	171	45	93	167	.65	91	62	0	0	1	0	0	1	1	1	0	0	1	0	0	0	0	2	3	1
C170	0	63	1	1	0	1	1	0	0	0	1	27.755102	102	102	1	146	90	122	6.3	134	43	75	122	1.09	68	70	1	1	0	0	0	0	1	1	0	1	1	0	0	0	1	2	1	2
C171	0	68	1	6	1	1	1	0	0	1	1	21.736506	95	105	.90476191	160	85	119	7.3			71	135	.9	87	73	0	1	1	1	0	1	1	1	0	0	0	0	1	0	1	1	3	1
C172	0	60	0	6	0	1	1	0	0	0	0	22.206331	88	94	.93617022	130	70	97	7.1			117	179	.6899999999999999	87	52	0	0	1	0	0	0	1	1	0	0	0	0	0	0	1	1	1	1
C173	0	62	0	15	1	1	1	0	0	1	1	22.031725	89	86	1.0348837	120	80	159	8.4	114	26	87	112	.57	103	62	1	0	1	0	0	1	1	1	0	0	0	0	0	1	0	1	1	2
C174	0	74	0	16	1	1	1	0	0	0	0	18.222221	86	89	.96629214	107	71	191	10.5			58	73	.63	93	62	0	1	0	1	0	1	1	1	0	0	0	0	0	0	1	1	3	1
C175	0	73	0	14	1	1	1	0	0	0	1	23.111111	87	89	.9775281	120	80	123	7			111	442	.89	68	79	0	1	0	1	0	1	1	1	0	0	0	0	0	0	1	1	1	1
C176	0	48	1	6	1	1	1	0	0	1	0	30.759871	115	124	.92741936	153	106	103	7.2			74	149	.98	81	63	0	1	1	1	0	0	1	1	0	1	0	0	0	0	1	2	1	1
C177	0	56	0	10	1	1	1	0	0	0	1	21.09375	86	90	.95555556	146	79	137	10.6	120	47	73	104	.6899999999999999	98	73	0	0	1	0	0	1	1	1	0	0	1	0	1	0	1	2	1	2
C178	0	37	1	1	1	0	1	0	0	1	1	20.761246	86	95	.90526319	120	80	123	7			74	150	.62	146	66	1	1	1	0	0	0	0	0	0	0	0	0	0	0	0	2	1	2
C179	0	63	1	20	1	1	1	0	0	0	0	27.54821	107	101	1.0594059	135	89	139	7.6	133	31	78	122	1.24	61	78	1	1	1	1	0	0	1	1	0	0	0	0	0	0	1	1	2	1
C18	0	77	0	10	1	1	1	0	0	0	1	25.065746	102	108	.94444442	114	78	172	7.9	160	40	61	294	1.81	28	72	1	0	1	0	0	1	1	0	1	1	1	1	0	0	1	1	1	2
C180	0	91	1	5	0	1	1	0	0	1	1	20.028841	83	89	.93258429	120	80	297	7.3	81	7	39	212	2.78	21	48	0	0	1	0	0	1	1	0	0	1	1	0	0	0	1	1	2	1
C181	0	83	1	25	0	0	1	0	0	0	0	25.78125	95	105	.90476191	120	60	178	7.5	178	27	114	253	.97	74	65	0	1	0	0	0	1	0	0	0	0	0	0	0	0	0	1	3	1
C182	0	84	1	4	0	1	1	0	0	1	0	19.723183	70	76	.92105263	120	70	101	6.3			74	69	.5	100	60	0	0	0	0	0	0	1	0	0	1	0	0	0	0	1	1	2	1
C183	0	76	0	29	0	1	1	0	0	0	0	21.513859	93	94	.9893617	132	72	173	8			87	132	1.26	42		0	1	1	1	0	1	1	1	0	1	0	0	0	0	1	2	2	2
C184	0	64	1	10	0	1	1	0	0	1	0	23.566631	100	105	.95238096	130	70	171	6.8	161	49	100	149	.93	92	66	0	1	1	0	0	0	1	0	1	1	1	0	0	0	1	3	1	2
C185	0	78	0	16	0	1	1	0	0	0	1	24.349609	93	103	.90291262	109	50	122	7.1	162	56	105	98	.89	66	69	0	1	0	1	0	0	1	1	0	1	1	1	1	0	1	1	2	1
C186	0	71	1	16	0	1	1	0	0	1	0	24.977043	98	104	.94230771	120	70	130	8.4	148	41	94	194	.86	93	68	0	1	1	0	0	1	1	1	0	0	0	0	0	0	1	2	1	1
C187	0	57	0	18	0	1	1	0	0	0	0	33.333332	128	122	1.0491803	110	75	148	6.3			71	86	.5	109	73	0	1	0	1	1	0	1	1	0	1	0	1	0	0	1	2	1	3
C188	0	70	0	7	0	0	1	0	0	0	1	19.53125	87	90	.96666664	110	70	209	7.4	129	51	74	75	.83	72	65	1	1	1	1	0	0	0	0	0	0	0	0	0	0	1	2	1	1
C189	0	66	1	4	0	1	1	0	0	1	1	26.892323	107	100	1.0700001	146	94	98	6.1	86	37	23	103	.71	101	70	0	1	0	1	0	0	1	1	0	1	0	1	0	0	1	2	2	1
C19	0	89	0	19	0	1	1	0	0	0	1	19.223375	83	86	.96511626	132	63	261	11.1	179	26	190	730	1.19	44	71	0	0	1	0	0	1	1	0	0	1	0	0	0	0	1	2	1	1
C190	0	52	1	6	0	1	1	0	0	1	1	27.180901	88	105	.83809525	130	80	153	6.8			42	161	.84	106	73	0	1	0	1	0	0	1	1	0	0	1	0	0	0	1	2	2	2
C191	0	85	1	3	0	1	1	0	0	0	0	25.148605	95	99	.95959598	90	60	108	5.6			60	74	.93	74	70	0	0	0	0	0	0	1	1	0	0	0	0	0	0	1	2	2	2
C192	0	35	1	1	0	0	1	0	0	0	0	23.030045	79	94	.84042555	133	80	92	8.300000000000001	195	65	117	82	.8	118		0	1	0	0	0	1	0	0	0	0	0	0	0	0	1	1	1	2
C193	0	60	0	16	1	1	1	0	0	0	1	21.155294	83	91	.91208792	110	70	109	6.6			77	187	.63	101	62	0	1	1	0	0	1	1	1	0	0	1	0	0	0	1	2	1	1
C194	0	66	0	22	1	1	1	0	0	0	1	28.444445	88	100	.88	139	85	124	7.3			69	135	.86	74	59	1	1	0	1	0	0	1	0	1	0	0	1	0	0	1	2	1	1
C195	0	69	0	5	0	0	1	0	0	0	1	29.094282	107	104	1.0288461	106	71	328	8.300000000000001			86	371	.76	85	69	1	1	0	1	1	1	0	0	0	0	0	0	0	0	1	2	1	2
C196	0	57	0	0	0	0	1	0	0	0	1	23.422091	91	97	.93814433	150	100	96	7.7	258	76	61	127	.7	87	65	0	1	0	0	0	0	1	0	0	0	1	0	0	0	1	1	1	1
C197	0	65	0	13	1	1	1	0	0	0	0	26.666666	100	104	.96153843	150	80	103	5.9			62	86	.64	99	68	0	1	1	1	0	0	1	1	0	0	0	0	1	0	1	1	1	1
C198	0	77	0	3	1	0	1	0	0	0	0	20.811655	90	87	1.0344827	140	80	189	8.699999999999999	255	42	163	152	.52	96	68	1	1	1	0	0	0	0	0	0	0	0	0	0	0	0	1	2	1
C199	0	63	1	20	1	1	1	0	0	1	1	22.65625	82	92	.89130437	120	80	133	6.5	105	43	50	91	.92	93		1	1	1	0	0	0	1	1	0	0	0	0	0	0	1	1	3	1
C2	0	75	0	0	1	1	1	0	0	0	1	21.777779	85	89	.95505619	170	100	110	6.4	119	37	73	94	1.04	56	74	1	1	1	0	0	0	1	0	1	1	1	1	0	0	1	2	1	1
C20	0	79	0	2	0	1	1	0	0	0	1	21.641273	85	90	.94444442	213	94	205	9.1	227	37	168	404	1.02	52	64	1	1	0	1	0	0	1	1	0	1	1	0	0	1	0	3	1	2
C200	0	64	1	2	1	1	1	0	0	1	1	22.49135	87	97	.89690721	140	80	123	7	128	47	78	97	.85	98	63	0	1	1	1	0	0	0	0	0	0	0	0	0	0	1	1	2	1
C201	0	77	0	6	1	1	1	0	0	0	0	22.589552	104	100	1.04	160	80	177	9.9	246	39	168	294	.86	70	71	0	1	1	0	0	1	1	1	0	1	0	0	0	0	1	1	1	1
C202	0	51	0	4	1	0	1	0	0	0	1	26.666666	98	101	.97029704	130	90	160	8.300000000000001	104	54	54	113	.6899999999999999	106	60	1	1	1	0	0	0	0	0	0	0	0	0	0	0	1	1	2	1
C203	0	54	0	3	0	1	1	0	0	0	0	24.557753	95	90	1.0555556	130	94	65	7.8	124	19	91	236	.9	76		1	1	1	0	0	0	1	0	0	1	0	0	0	0	0	2	1	2
C204	0	78	0	12	1	1	1	0	0	0	0	18.552876	78	85	.91764706	126	84	144	7.3			83	134	.95	58	72	0	1	1	0	0	1	1	1	0	1	0	0	1	0	1	1	2	1
C205	0	72	1	25	1	1	1	0	0	0	1	22.432302	91	93	.97849464	130	70	117	6.2	180	49	115	58	.82	93	62	0	1	1	0	0	1	1	1	0	1	1	0	1	0	1	1	1	2
C206	0	77	1	13	1	1	1	0	0	1	0	22.265625	86	96	.89583331	130	80	98	7.6	100	31	51	159	1.71	41		1	0	1	0	0	1	1	0	0	0	0	1	0	0	1	2	1	2
C207	0	71	1	8	1	1	1	0	0	1	1	26.297577	102	107	.95327103	120	80	112	7.1	146	36	99	249	1.15	64	64	0	0	1	0	0	0	1	0	0	1	0	0	0	0	1	3	2	1
C208	0	88	0	16	1	1	1	0	0	0	0	19.227688	95	91	1.043956	140	80	211	8.699999999999999	138	32	90	197	1.76	27		1	0	1	0	0	1	1	1	0	0	0	0	0	0	1	1	2	2
C209	0	64	1	22	1	1	1	0	0	1	0	18.365473	85	87	.9770115	120	70	139	7.4	124	41	65	135	.54	111		1	1	1	1	0	0	1	1	0	0	0	0	0	0	1	2	2	1
C21	0	82	0	10	0	1	1	0	0	0	0	23.12467	95	98	.96938777	120	60	173	10.9	147	38	78	156	.72	79	65	0	1	1	1	0	1	1	1	0	1	0	0	0	0	1	2	2	2
C210	0	49	1	2	1	0	1	0	0	0	0	29.384756	86	108	.7962963	140	80	110	5.4			77	132	.84	103	67	0	1	0	1	0	0	0	0	0	0	0	0	0	0	1	3	1	2
C211	0	70	0	15	0	1	1	0	0	0	0	25.510204	91	92	.98913044	120	80	278	10.6			89	184	.76	84	73	0	1	0	1	0	1	1	1	0	0	0	0	0	0	1	1	1	1
C212	0	81	1	10	0	1	1	0	0	1	0	24.977043	91	94	.96808511	130	70	141	9.699999999999999	155	41	99	215	.47	104	61	0	1	1	0	0	1	1	0	0	1	0	0	0	0	0	3	1	1
C213	0	62	1	9	1	1	1	0	0	1	0	22.49135	88	97	.90721649	140	60	105	6.6			72	163	.9	97		0	1	1	0	0	1	1	0	1	0	1	0	0	0	1	1	1	1
C214	0	87	1	12	1	1	1	0	0	1	0	21.333334	94	98	.95918369	113	54	56	7.2	104	51	54	151	1.02	66	79	0	1	1	0	0	1	1	1	0	1	0	0	0	0	1	1	1	1
C215	0	37	1	2	0	1	1	0	0	1	0	26.365602	92	103	.89320385	141	84	111	6.3			112	79	.97	103	69	1	1	0	0	0	0	1	1	0	0	0	0	0	0	1	3	1	2
C216	0	86	1	0	1	1	1	0	0	1	0	19.814053	84	90	.93333334	132	75	77	6.9	154	32	109	109	.88	78	63	0	0	0	0	0	0	1	1	0	1	1	0	0	0	0	1	3	1
C217	0	59	1	3	1	0	1	0	0	0	0	22.89282	80	91	.87912089	120	80	121	6.7	160	45	98	163	.97	90	72	0	1	0	0	0	0	1	0	0	0	1	0	0	0	1	1	2	2
C218	0	69	1	9	0	1	1	0	0	1	1	26.98962	96	105	.91428572	120	70	127	8.1	117	31	91	207	.86	88	67	1	0	1	1	0	1	1	1	0	0	0	0	0	0	1	3	1	1
C219	0	68	1	20	1	1	1	0	0	0	0	22.49135	90	100	.89999998	100	69	101	5.9	175	40	117	149	1.43	50	74	0	1	1	0	0	0	1	0	0	1	1	0	0	1	0	1	1	2
C22	0	68	0	0	0	0	0	0	0	0	0	22.060354	86	89	.96629214	140	80	120	7.3	155	53	77	125	.6	94	64	0	0	1	0	0	0	0	0	0	0	0	0	0	0	0	2	1	2
C220	0	56	1	0	0	0	1	0	0	1	1	25.909456	98	101	.97029704	120	80	156	10.8	182	32	114	552	1.06	83	68	0	1	1	1	0	0	0	0	0	0	0	0	0	0	1	1	2	1
C221	0	73	1	15	1	1	1	0	0	0	1	24.801588	102	105	.97142857	120	60	164	7.4	120	49	76	93	.8100000000000001	89	75	1	1	1	0	0	0	1	1	0	1	0	0	0	0	1	2	2	1
C222	0	67	1	12	0	1	1	0	0	1	0	24.034611	92	98	.93877554	117	81	168	9.5			52	163	.95	82	65	0	1	1	1	0	0	1	1	0	0	0	0	0	0	1	2	1	2
C223	0	60	1	18	0	1	1	0	0	0	0	21.799309	91	100	.91000003	96	60	129	7.9			28	142	1.09	78	62	0	1	1	1	0	0	1	1	0	0	0	0	0	0	1	2	1	1
C224	0	71	1	4	0	1	1	0	0	0	1	25.344353	98	102	.96078432	150	80	157	8.4			136	255	1.25	58		0	1	1	1	0	0	0	0	0	0	0	0	0	0	1	1	1	2
C225	0	57	1	5	0	0	1	0	0	1	0	25.390625	90	98	.91836733	120	90	193	8.199999999999999	234	37	172	228	1.02	76	61	1	1	0	1	0	0	0	0	0	0	0	0	0	0	1	1	2	1
C226	0	66	1	25	1	1	1	0	0	1	0	26.813591	103	108	.9537037	140	90	142	8.300000000000001	151	38	93	189	1.66	42	73	0	1	1	1	0	1	1	1	0	0	0	1	1	0	1	1	2	1
C227	0	65	1	0	0	1	1	0	0	1	1	25	91	96	.94791669	120	70	133	7.7	178	35	63	534	1.1	74	63	0	1	1	0	0	0	1	1	0	1	0	1	0	1	0	2	1	2
C228	0	69	1	20	0	1	1	0	0	1	1	20.438166	94	95	.9894737	160	79	126	7.9			94	216	.71	99	70	0	1	1	1	0	0	1	1	0	0	0	0	0	0	1	3	1	3
C229	0	79	1	30	1	1	1	0	0	1	0	24.337481	112	110	1.0181818	153	72	169	7.6			92	547	.92	79	65	0	1	1	1	0	1	1	1	0	0	0	0	0	0	1	3	1	3
C23	0	76	0	6	0	1	1	0	0	0	0	21.428572	80	90	.8888889	160	70	92	8.9	221	48	128	223	1.02	53	74	0	1	1	1	0	1	1	0	1	1	0	0	0	0	1	1	1	2
C230	0	66	0	16	1	1	1	0	0	0	1	22.89282	83	91	.91208792	131	85	181	7.6	169	55	102	78	.68	96		1	0	0	1	0	0	1	1	0	0	1	0	0	0	1	1	1	1
C231	0	55	1	2	1	1	1	0	0	1	1	25.402817	103	100	1.03	126	83	215	10.9	136	35	85	145	1.06	83	70	1	0	1	1	0	0	1	1	0	0	0	0	0	0	1	1	1	1
C232	0	66	1	10	1	1	1	0	0	0	0	23.875433	93	100	.93000001	110	70	129	7.1	210	48	158	184	.8100000000000001	98	74	1	1	1	0	0	0	1	1	0	0	0	0	0	0	0	2	1	1
C233	0	46	1	3	0	1	1	0	0	1	0	25.059307	92	98	.93877554	130	80	135	6.9	100	37	55	96	.76	112	68	1	1	1	0	0	0	1	1	0	1	0	0	1	0	1	2	1	2
C234	0	62	0	3	1	1	1	0	0	0	0	21.928864	97	81	1.1975309	130	80	392	13.3	225	75	124	171	.8	83	73	0	0	0	0	0	1	1	1	0	0	0	0	0	0	1	3	1	2
C235	0	62	0	19	1	1	1	0	0	0	1	23.309053	88	95	.92631578	152	66	127	6.8			62	102	.63	100	78	0	1	0	1	0	0	1	1	0	1	1	0	0	0	1	2	1	1
C236	0	67	1	1	1	1	1	0	0	0	1	27.681662	114	113	1.0088495	133	80	129	7.2	73	24	28	122	1.28	61		0	1	1	0	0	0	1	0	0	1	1	0	0	0	1	1	1	1
C237	0	80	0	10	1	0	0	0	0	0	0	27.555555	103	102	1.0098039	130	70	160	6.1			88	60	.82	68		0	0	1	0	0	0	1	0	0	0	0	1	0	0	0	3	1	2
C238	0	75	0	15	0	1	1	0	0	0	1	21.09375	85	92	.92391306	110	70	105	6.5	91	30	51	167	.9	63		1	0	1	0	0	0	1	0	0	1	0	0	0	0	1	1	2	1
C239	0	66	1	5	0	1	1	0	0	1	0	22.948116	99	110	.89999998	152	87	132	6.8	135	50	130	242	1.36	57	67	1	1	0	1	0	0	1	1	0	1	0	0	1	0	1	2	2	2
C24	0	81	0	2	1	1	1	0	0	0	0	32.421875	118	126	.93650794	138	80	139	8.9	163	43	102	156	.96	55	67	1	1	0	1	0	0	1	1	0	1	0	0	0	0	1	1	2	2
C240	0	67	0	12	0	1	1	0	0	0	0	23.111111	90	95	.94736844	130	80	170	12.2			185	658	.96	61	60	0	1	0	1	0	1	0	0	0	0	0	0	0	0	1	2	1	3
C241	0	83	0	10	0	1	1	0	0	0	1	22.432302	91	106	.85849059	130	70	149	8.300000000000001	191	44	123	162	.82	67	60	1	0	1	0	0	0	1	0	0	1	0	0	0	1	1	1	1	1
C242	0	87	1	2	0	0	1	0	0	1	1	22.476587	90	95	.94736844	150	75	113	7.3	191	40	124	242	.8	86	77	1	1	1	0	0	0	0	0	0	0	0	0	0	0	1	2	2	1
C243	0	64	1	8	0	1	1	0	0	1	1	22.313278	87	95	.91578948	144	78	113	6.7	104	39	63	158	.9	95	64	0	1	1	1	0	0	1	1	0	1	1	0	1	0	1	1	1	2
C244	0	60	1	2	1	1	1	0	0	1	1	20.324438	85	96	.88541669	99	60	91	8.1			100	179	.93	84	69	0	0	0	1	0	1	1	1	0	1	0	0	0	0	0	2	1	2
C245	0	56	1	8	0	1	1	0	0	1	1	22.432302	86	93	.92473119	132	85	158	8.300000000000001	163	37	95	296	.65	111		0	1	1	0	0	1	1	0	0	1	0	0	0	0	1	1	2	2
C246	0	65	0	5	1	1	1	0	0	0	1	27.34375	95	108	.87962961	166	70	198	10.8	143	46	93	153	1.05	59	78	0	1	0	0	0	1	1	1	0	0	1	1	1	0	1	1	1	3
C247	0	69	1	20	1	1	1	0	0	0	1	25.039919	93	97	.95876288	127	69	125	8.300000000000001			79	87	1.01	76	58	0	1	0	1	1	0	1	1	0	1	0	1	0	0	1	2	2	2
C248	0	64	1	5	1	1	1	0	0	1	1	22.83288	86	91	.94505495	120	70	134	6.7	89	27	84	186	1.05	79	62	1	1	1	0	0	0	1	1	0	1	0	0	0	0	1	1	2	1
C249	0	54	1	8	0	0	1	0	0	1	0	26.171875	101	105	.96190476	126	70	140	6.3	130	42	63	242	.53	120	62	1	1	1	0	0	0	0	0	0	0	0	0	0	0	1	3	1	3
C25	0	46	1	0	1	0	1	0	0	1	0	25.076193	90	98	.91836733	120	70	141	9.1	201	51	127	334	.79	112	62	1	1	0	0	0	0	0	0	0	0	0	0	0	0	1	2	1	3
C250	0	68	1	6	0	1	1	0	0	0	1	20.703125	90	92	.97826087	105	60	107	6.5	127	48	71	111	.86	94		1	1	1	0	0	0	1	1	0	0	0	0	0	0	1	1	3	1
C251	0	71	0	12	0	1	1	0	0	0	0	24.034611	103	100	1.03	120	80	110	6.3	207	37	145	213	.9	65	64	1	1	1	0	0	1	0	0	0	0	0	0	0	0	0	2	1	3
C252	0	59	0	6	1	1	1	0	0	0	0	26.93572	92	101	.91089112	140	80	127	7.9			75	124	.66	101	66	1	1	0	1	0	0	1	1	0	0	0	0	0	0	1	2	1	1
C253	0	69	0	10	0	1	1	0	0	0	0	23.456558	82	94	.87234044	150	100	143	7.5	182	64	90	333	.84	75	64	1	0	1	0	0	0	1	1	0	0	0	0	0	0	1	1	2	1
C254	0	72	0	20	1	1	1	0	0	0	1	21.777779	82	87	.94252872	156	80	153	9.1	178		122	195	1.36	42	66	0	0	0	1	0	1	1	1	0	1	1	0	0	0	1	3	1	3
C255	0	44	1	3	1	0	1	0	0	1	0	20.95717	77	87	.88505745	108	80	257	14.9	223	37	56	252	.76	114	59	1	1	0	0	0	1	0	0	0	0	0	0	0	0	1	2	1	1
C256	0	64	0	2	0	1	1	0	0	0	1	23.828125	88	94	.93617022	150	80	400	13.2	167	45	101	158	.82	76		0	1	0	0	0	1	1	1	0	0	0	0	0	0	0	2	1	3
C257	0	68	0	20	1	0	1	0	0	0	1	18.845467	72	78	.92307693	160	73	200	8.699999999999999			79	95	.66	91	73	0	1	1	0	0	1	0	0	0	0	0	0	0	1	1	1	3	1
C258	0	67	1	10	0	0	1	0	0	0	1	21.453573	83	91	.91208792	130	70	135	5.6	255	82	188	111	1.06	72	57	0	0	0	0	0	1	0	0	0	0	0	0	0	0	0	1	1	1
C259	0	88	0	10	1	1	1	0	0	0	0	21.359306	87	100	.87	130	80	97	5.3			79	97	.71	76	79	0	0	0	0	0	0	1	1	0	1	0	0	0	0	1	1	3	1
C26	0	83	1	0	0	1	1	0	0	1	0	25.390625	113	91	1.2417582	133	74	133	7.7	100	35	46	93	1.58	40	68	0	1	0	1	0	0	1	1	0	0	0	0	0	0	1	1	2	2
C260	0	59	1	4	1	0	1	0	0	1	1	21.799309	87	97	.89690721	125	80	146	6.4			83	62	.73	101		0	1	1	0	0	0	0	0	0	0	0	0	0	0	1	2	1	3
C261	0	74	0	4	1	1	1	0	0	0	1	27.305187	93	96	.96875	100	60	171	10.5	192	33	130	176	1	56	57	0	0	1	0	0	1	1	1	0	1	0	0	0	0	1	1	3	1
C262	0	51	1	0	0	0	1	0	0	1	1	24.005487	86	98	.87755102	126	70	107	6.9			75	253	.64	70		0	0	1	0	0	0	0	0	0	0	0	0	0	0	0	2	1	2
C263	0	47	0	25	0	1	1	0	0	0	1	21.641273	87	92	.94565219	170	90	106	7.7			152	102	3.52	15	67	0	0	1	0	0	1	1	0	0	1	1	1	0	0	0	2	2	2
C264	0	52	1	12	1	1	1	0	0	0	1	23.999458	97	102	.95098037	120	70	204	9.5			62	302	1.02	77	73	0	1	0	1	0	1	0	0	0	0	0	0	0	1	1	1	1	2
C265	0	81	0	5	1	1	1	0	0	0	0	22.060354	90	92	.97826087	130	65	227	9	112	25	78	364	.93	62	68	1	1	1	0	0	0	0	0	0	0	0	0	0	1	0	2	1	2
C266	0	64	0	12	1	1	1	0	0	0	1	23.4375	95	91	1.043956	152	90	132	6.1			46	128	.74	91	85	0	1	1	0	0	1	1	1	0	0	1	0	0	0	1	3	1	1
C267	0	65	1	0	1	1	1	0	0	0	1	26.729927	98	104	.94230771	143	73	122	6.4			152	238	.85	64	67	0	1	0	0	0	0	0	0	0	0	0	0	0	0	0	1	2	2
C268	0	65	0	3	1	0	0	0	0	0	0	22.65625	93	92	1.0108696	133	85	187	9.199999999999999			54	106	.8100000000000001	77		0	1	1	0	0	1	0	0	0	0	0	0	0	0	0	1	2	1
C269	0	78	1	5	0	1	1	0	0	0	1	23.183674	88	97	.90721649	142	77	258	10.4	131	37	83	285	1	72	69	1	1	0	1	0	0	1	0	0	1	0	1	0	1	1	1	2	1
C27	0	64	0	28	0	0	1	0	0	1	0	21.359306	87	92	.94565219	110	70	130	7.3	144	48	91	154	.73	81	72	1	1	1	0	0	0	0	0	0	0	0	0	0	0	1	2	1	2
C270	0	56	1	15	1	0	1	0	0	1	1	22.773186	91	93	.97849464	130	80	216	9.300000000000001			85	69	.8	100		0	1	0	0	0	1	0	0	0	0	0	0	1	0	1	2	1	3
C271	0	90	0	30	1	1	1	0	0	0	1	32.430973	101	113	.89380533	120	80	227	10.4	255	49	172	244	1.42	33		0	0	0	1	0	1	1	1	0	1	0	0	0	0	1	1	1	1
C272	0	54	1	5	1	1	1	0	0	0	1	24.158817	100	105	.95238096	160	90	155	6.3	125	39	77	128	.9399999999999999	92	63	1	1	1	0	0	1	1	1	0	0	1	0	0	0	1	1	1	2
C273	0	70	1	2	1	1	1	0	0	0	0	21.875	91	93	.97849464	164	100	123	7.8		50	114	94	1.33	58	68	0	1	0	0	0	0	1	1	0	0	0	0	0	0	1	1	2	1
C274	0	62	1	1	1	1	1	0	0	0	1	22.038567	89	92	.96739131	130	90	163	8.1	202	61	144	91	.73	103	64	0	1	1	0	0	0	1	1	0	0	0	0	0	0	1	1	1	2
C275	0	75	0	1	1	1	1	0	0	0	0	25.390625	98	105	.93333334	135	57	99	6.9	239	53	154	241	.74	79	69	0	0	1	0	0	0	1	1	0	0	0	0	0	0	1	1	2	1
C28	0	61	0	1	0	1	1	0	0	0	0	23.191095	90	94	.95744681	150	80	176	7.3	149	39	71	139	.72	90	68	1	1	1	0	0	1	1	1	0	0	0	0	0	0	1	1	2	1
C29	0	76	1	20	1	1	1	0	0	0	1	21.513859	94	105	.8952381	150	80	135	8.300000000000001	134	32	127	205	.88	90	66	1	1	1	1	0	0	0	0	0	0	0	0	0	0	0	2	1	3
C3	0	67	1	10	0	1	1	0	0	1	1	23.335466	91	94	.96808511	127	83	155	9.4	85	29	46	89	.86	89	65	0	1	0	1	0	1	1	0	1	0	1	0	0	0	1	3	1	2
C30	0	71	0	14	0	1	1	0	0	0	0	23.422091	94	106	.88679248	90	60	110	6.2	137	45	72	222	.64	94	63	0	1	0	1	0	0	1	0	0	0	1	0	1	0	1	1	1	2
C31	0	64	1	2	0	1	1	0	0	0	1	23.183392	98	103	.95145631	144	80	153	6.6	181	54	97	215	1.18	69	57	0	1	1	1	0	0	1	1	0	0	1	1	0	0	1	1	3	1
C32	0	83	0	10	0	1	1	0	0	0	0	22.89282	84	90	.93333334	127	70	142	7.6	205	42	161	233	1.18	45	64	0	1	1	0	0	0	1	1	0	1	1	1	0	0	0	1	1	1
C33	0	74	1	2	0	1	1	0	0	1	1	23.243408	88	99	.8888889	140	80	117	6.2	142	32	94	101	1.34	52	71	1	1	1	0	0	0	1	1	0	0	0	0	0	1	0	1	1	1
C34	0	72	0	0	0	1	1	0	0	0	0	17.777779	75	80	.9375	149	88	114	7.1	189	60	94	173	.6	95	72	1	0	1	0	0	0	1	1	0	1	1	0	0	0	1	2	1	2
C35	0	81	1	8	1	0	1	0	0	0	0	19.705532	72	77	.93506491	120	70	303	11.7	229	41	171	260	1.29	56	60	1	1	1	0	0	0	0	0	0	0	0	0	0	0	1	2	2	1
C36	0	55	1	4	1	0	1	0	0	1	1	17.630854	78	85	.91764706	120	70	76	11.7	201	54	141	232	.76	103	66	1	1	1	0	0	0	0	0	0	0	0	0	0	0	1	2	1	3
C37	0	82	1	15	0	1	1	0	0	0	0	23.529411	103	108	.9537037	150	90	223	12.1	205	54	69	86	1.13	60	66	0	1	1	0	0	1	0	0	0	0	0	0	0	0	1	2	1	2
C38	0	76	0	30	1	1	1	0	0	0	1	26.346495	103	102	1.0098039	131	75	128	8.800000000000001	135	42	84	115	.61	92	65	0	1	1	0	0	1	0	0	0	0	0	0	0	0	0	1	2	1
C39	0	56	0	8	0	1	1	0	0	0	0	23.507805	88	96	.91666669	120	80	132	7.1	147	66	84	103	.53	120	76	1	1	0	0	0	0	1	0	0	1	0	0	0	0	1	2	3	1
C4	0	78	0	10	0	1	1	0	0	1	1	17.065557	77	90	.85555553	145	80	162	9.5	201	50	122	81	.49	94	67	1	1	1	0	0	0	1	0	0	1	0	0	0	0	1	2	1	1
C40	0	69	0	0	0	1	1	0	0	0	1	27.111111	81	89	.91011238	134	85	112	6.5	174	64	181	149	.5600000000000001	107	63	0	0	1	0	0	0	1	0	0	1	0	0	0	0	1	2	1	2
C41	0	59	0	20	0	1	1	0	1	0	0	24.609375	94	96	.97916669	206	89	200	8.9	234	42	142	250	1.15	48	65	0	1	0	1	0	1	1	1	0	1	0	1	1	0	1	1	2	1
C42	0	63	0	2	0	1	1	0	0	0	0	23.111111	87	90	.96666664	130	80	130	6.7	259	44	185	299	.72	82	66	0	0	1	0	0	0	0	0	0	0	0	0	0	0	0	1	1	2
C43	0	58	1	5	0	1	1	0	0	1	1	22.230988	90	105	.85714287	140	90	96	5.97	148	46	83	96	.86	95	64	0	0	1	0	0	0	1	1	0	0	1	0	0	0	1	2	1	1
C44	0	62	1	5	1	0	0	0	0	0	0	23.624447	94	98	.95918369	130	74	95	9	127	43	84	128	1	81	73	1	1	1	0	0	0	0	0	0	0	0	0	0	0	0	1	3	1
C45	0	60	1	16	1	0	1	0	0	1	1	24.690405	85	90	.94444442	126	76	92	6.3	163	48	69	230	.91	86	60	0	1	1	0	0	0	0	0	0	0	0	0	0	0	1	2	1	2
C46	0	59	0	0	0	1	1	0	0	0	1	23.833004	84	92	.9130435	135	80	116	5.2	140	50	77	80	.45	110	76	0	0	1	0	0	0	1	1	0	1	0	0	0	0	1	1	1	1
C47	0	81	0	15	1	1	1	0	0	0	0	23.4375	101	105	.96190476	136	69	155	7.7	206	58	80	342	1.28	39	75	0	1	1	0	0	1	1	1	0	0	0	0	0	0	1	1	3	1
C48	0	46	1	0	0	0	1	0	0	1	1	22.83737	88	100	.88	119	81	278	12.1	264	57	187	149	.92	101	60	1	1	0	0	0	0	0	0	0	0	0	0	0	0	1	1	2	2
C49	0	43	1	1	1	1	1	0	0	0	1	30.091433	101	108	.93518519	130	93	146	6.3	250	49	156	561	.87	106	87	0	1	0	1	0	0	1	1	0	0	0	0	0	0	1	1	2	1
C5	0	69	0	22	0	1	1	0	0	0	1	19.723866	84	96	.875	126	75	135	7.6	141	41	58	210	.7	80	72	1	1	1	0	0	0	1	0	0	0	1	0	0	0	1	2	1	1
C50	0	64	1	4	0	1	1	0	0	1	0	20.700817	91	87	1.045977	120	70	123	6.1	115	12	97	258	.73	98	63	0	0	1	0	0	0	1	1	0	0	0	0	0	0	0	1	3	1
C51	0	77	0	10	0	0	1	0	0	0	0	22.308149	110	112	.98214287	130	80	272	9.9	135	29	81	124	.64	91	73	1	1	1	0	0	0	0	0	0	0	0	0	0	0	1	1	1	2
C52	0	65	0	20	1	1	1	0	0	0	1	22.213678	86	92	.93478262	110	70	165	11.2	144	50	83	96	.71	83	55	0	0	0	0	0	1	1	1	0	1	0	0	0	0	1	2	1	1
C53	0	59	1	7	0	0	0	0	0	0	1	27.250887	105	115	.9130435	135	91	144	6.3	127	47	80	93	.61	136	75	1	1	1	0	0	0	0	0	0	0	0	0	0	0	0	1	3	1
C54	0	71	1	25	0	1	1	0	0	0	0	28.959	108	102	1.0588236	147	76	160	9.199999999999999	107	29	53	194	.91	90	62	0	1	1	1	0	1	1	1	0	1	1	1	0	0	1	2	1	3
C55	0	54	1	0	0	1	1	0	0	1	0	23.875114	88	90	.97777778	135	76	79	6	149	37	93	189	.79	106	56	0	1	0	1	0	0	1	0	0	1	0	1	0	0	1	2	2	1
C56	0	79	1	15	0	1	1	0	1	0	0	23.833004	98	110	.89090908	144	73	147	7.1	119	34	70	111	.7	109	61	1	1	1	0	0	0	1	1	0	1	0	0	0	0	1	1	1	3
C57	0	70	0	1	0	1	1	0	0	0	1	27.772268	93	100	.93000001	140	90	110	6.9	174	54	117	168	.57	98	70	0	1	0	1	0	0	1	1	0	0	0	0	0	0	1	2	1	1
C58	0	73	1	2	1	0	1	0	0	1	1	19.500595	62	82	.75609756	110	70	197	6.9	123	39	73	56	.88	86	66	1	1	1	0	0	0	0	0	0	0	0	0	0	0	1	1	1	1
C59	0	56	1	2	0	0	1	0	0	1	1	24.221453	102	105	.97142857	146	90	139	6.8	160	49	75	182	.98	79	58	0	1	1	1	0	0	0	0	0	0	0	0	0	0	1	1	2	1
C6	0	76	1	30	0	1	1	0	0	1	1	23.634033	94	96	.97916669	140	80	160	7	160	50	86	121	.9399999999999999	78	60	1	1	1	0	0	0	1	0	0	1	0	0	0	0	1	1	1	2
C60	0	74	1	0	0	0	1	0	0	1	1	19.628265	90	85	1.0588236	105	73	113	7.6	244	58	177	195	.5600000000000001	103	60	0	0	1	0	0	0	0	0	0	0	0	0	0	0	1	3	1	2
C61	0	86	1	6	0	1	1	0	0	0	0	21.224489	96	94	1.0212766	110	60	126	6.7	124	39	74	124	1.16	61	55	0	0	1	0	0	0	1	1	0	0	0	0	1	0	1	1	2	1
C62	0	60	0	3	0	0	1	0	0	0	1	23.011177	88	92	.95652175	120	60	128	6.7	103	35	52	80	.62	98	69	1	1	0	0	0	0	0	0	0	0	0	0	0	0	0	2	1	1
C63	0	81	0	7	1	1	1	0	0	0	0	24.444445	110	109	1.0091743	142	80	133	8.9	141	42	69	152	1.02	55	69	0	0	1	0	0	0	1	1	0	1	0	0	0	0	1	1	2	2
C64	0	76	1	3	0	1	1	0	0	0	1	26.813591	94	100	.94	140	90	97	6.4	146		74	181	.82	91	58	0	1	1	0	0	0	1	1	0	0	0	0	0	0	0	2	2	1
C65	0	63	0	2	0	1	1	0	0	0	0	21.644121	90	92	.97826087	162	95	110	10.6	212	22	159	214	1.04	57	55	1	0	1	0	0	0	1	1	0	0	0	0	0	0	1	1	2	2
C66	0	67	1	0	1	0	0	0	0	1	1	25.951557	95	103	.92233008	130	70	157	9.6	131	47	82	85	1.07	72	65	0	1	1	0	0	0	0	0	0	0	0	0	0	0	0	1	1	1
C67	0	67	0	0	0	0	1	0	0	0	1	20.703125	96	100	.95999998	130	60	216	5.9	137	44	111	181	.65	96	71	0	1	1	0	0	1	0	0	0	0	0	0	0	0	1	2	2	1
C68	0	44	0	15	1	0	1	0	0	0	1	24.238228	85	91	.93406594	160	91	88	7.7	157	41	95	104	.73	100	72	0	1	0	1	0	1	0	0	0	0	0	0	0	1	1	1	1	1
C69	0	73	0	30	1	1	1	0	0	0	0	32.444443	113	117	.96581197	100	60	146	8.1	142	46	66	150	.58	95	62	0	1	1	1	0	1	1	1	0	1	1	0	1	0	1	1	3	1
C7	0	75	1	0	0	0	1	0	0	1	0	23.828125	89	91	.97802198	125	86	221	13.1	277	61	178	150	.54	104	55	0	1	1	0	0	1	0	0	0	0	0	0	0	0	1	2	1	2
C70	0	57	1	5	0	1	1	0	0	1	0	27.33564	100	120	.83333331	150	90	141	7.5	205	34	146	276	.96	87	67	0	1	0	1	0	0	1	1	0	1	0	0	0	0	1	2	3	1
C71	0	65	1	15	0	1	1	0	0	0	1	23.306681	87	92	.94565219	129	80	110	5.9	93	29	49	77	1.37	57	72	0	0	1	0	0	0	1	1	0	0	1	0	1	0	1	2	2	2
C72	0	59	1	1	0	1	1	0	0	0	1	25.816629	103	110	.93636364	132	92	117	10.5	226	41	167	217	1.29	60	70	1	1	0	1	0	1	1	1	0	0	0	0	0	0	0	3	1	1
C73	0	74	1	0	0	0	1	0	0	1	1	24.977043	91	96	.94791669	120	70	148	7.1	197	29	149	265	.95	78	68	0	0	0	0	0	1	0	0	0	0	0	0	0	0	0	2	2	1
C74	0	68	1	0	0	1	1	0	0	1	1	29.761906	100	106	.94339621	130	76	100	6.1	189	55	103	153	1.26	58	64	0	1	0	0	0	0	1	1	0	1	0	0	1	1	1	2	2	1
C75	0	64	1	0	0	0	1	0	0	1	1	28.282827	107	108	.99074072	162	100	135	6.4	222	54	160	137	.86	97	66	1	1	1	0	0	0	0	0	0	0	0	0	0	0	1	1	1	2
C76	0	61	1	0	1	1	1	0	0	0	1	27.91552	97	103	.94174755	140	100	123	5.9	106	32	58	174	.63	108	57	0	1	1	0	0	0	1	1	0	1	0	0	0	0	1	2	1	2
C77	0	76	1	3	0	1	1	0	0	1	1	24.09297	106	102	1.0392157	160	80	140	6.5	91	30	39	135	1.22	61	71	1	1	0	0	0	0	1	1	0	0	0	0	0	0	1	2	1	2
C78	0	77	1	6	1	1	1	0	0	1	0	21.484375	99	98	1.0102041	100	60	160	7.7	163	29	116	164	.99	78	68	1	1	1	0	0	0	1	1	0	0	0	0	0	0	1	1	1	3
C79	0	63	0	4	0	1	1	0	0	0	1	19.473406	72	90	.80000001	155	72	141	5.9	144	50	71	116	.73	89	66	1	1	1	0	0	0	1	0	1	0	1	0	0	0	1	1	1	2
C8	0	48	0	0	0	0	1	0	0	0	1	19.140625	70	80	.875	130	70	96	7.2	198	64	55	49	.74	84	78	0	1	0	0	0	0	0	0	0	0	0	0	0	0	1	3	1	2
C80	0	57	0	0	0	0	1	0	0	0	1	24.14152	90	97	.92783505	107	82	234	14.8	208	52	147	119	.55	115	65	1	1	1	0	0	0	0	0	0	0	0	0	0	0	1	1	3	1
C81	0	65	1	0	1	0	1	0	0	0	1	27.968016	104	103	1.0097088	118	81	141	7.5	112	46	59	102	.95	90	59	0	1	0	1	0	0	0	0	0	0	0	0	0	0	1	1	1	2
C82	0	69	0	5	1	0	1	0	0	0	1	21.333334	80	84	.95238096	160	80	124	6.5	156	53	83	100	.72	80	60	0	0	1	0	0	0	0	0	0	0	0	0	0	0	1	2	1	2
C83	0	74	1	4	0	1	1	0	0	0	1	26.5625	95	98	.96938777	151	98	99	6.9	161	55	86	116	1.18	60	63	0	1	0	1	0	0	1	1	0	1	0	0	0	0	1	1	2	2
C84	0	84	0	4	0	1	1	0	0	0	1	20.918367	98	105	.93333334	120	66	114	7	156	48	84	122	.82	67	67	1	0	1	0	0	0	1	1	0	1	0	0	0	0	1	1	1	3
C85	0	88	0	10	1	1	1	0	0	0	0	21.641273	101	105	.96190476	120	77	275	8.6	176	46	63	337	2.21	21	62	0	0	1	0	0	1	1	0	0	1	0	1	1	0	1	2	1	2
C86	0	87	0	4	0	1	1	0	0	0	1	24.14152	98	107	.91588783	134	95	130	7.2	166	34	121	330	1.39	34	55	1	1	1	1	0	1	1	1	0	1	0	1	0	0	1	1	2	2
C87	0	64	1	10	1	1	1	0	0	0	0	22.857143	99	110	.89999998	110	60	130	6.6	152	49	62	206	1.2	68	70	0	1	1	0	0	1	1	1	0	1	0	0	0	0	1	1	1	2
C88	0	64	0	7	1	1	1	0	0	0	1	24.654833	98	103	.95145631	150	80	162	7.9	88	34	52	221	.7	92	55	1	1	1	0	0	0	1	1	0	1	0	0	0	0	1	2	3	1
C89	0	61	1	2	0	1	1	0	0	1	0	21.829952	89	92	.96739131	190	100	255	11.1	136	47	123	228	.96	90	68	1	1	0	0	0	0	1	0	1	1	0	1	0	0	1	2	2	2
C9	0	76	0	23	0	1	1	0	0	0	0	23.833004	86	92	.93478262	180	100	258	10.1	139	46	82	118	1.83	26	65	0	0	1	0	0	1	1	0	0	1	0	0	0	0	0	1	2	2
C90	0	78	0	13	1	1	1	0	0	0	0	22.89282	95	110	.86363637	120	70	153	7.3	147	42	67	192	.78	73	61	0	1	1	0	0	0	1	1	0	0	1	0	0	0	1	1	1	3
C91	0	66	1	22	0	1	1	0	0	1	1	20.93664	79	89	.88764048	147	75	154	6.5	160	61	84	110	.79	99	70	0	1	1	0	0	0	1	1	0	1	0	0	0	0	1	1	1	1
C92	0	61	0	15	0	1	1	0	0	0	1	29.27796	105	121	.86776859	130	70	121	6.9	218	39	108	357	1.53	36	73	1	1	1	1	0	0	1	0	1	1	1	1	1	0	1	3	1	1
C93	0	82	1	7	1	1	1	0	0	1	0	16.227839	79	83	.9518072	134	58	219	8.9	199	52	110	183	.85	81	60	1	0	1	0	0	0	1	1	0	0	0	0	0	0	0	1	2	2
C94	0	64	1	17	1	1	1	0	0	1	0	24.221453	98	102	.96078432	160	90	119	9.199999999999999	156	42	50	319	3.37	20	69	0	0	1	0	0	1	1	0	0	1	1	0	0	0	1	2	1	1
C95	0	69	0	10	0	0	1	0	0	0	0	19.53125	88	93	.94623655	131	80	175	8.300000000000001	129	51	74	75	.83	82	66	1	1	1	0	0	0	0	0	0	0	0	0	0	0	1	2	2	1
C96	0	75	1	5	1	1	1	0	0	1	1	22.862368	75	71	1.0563381	150	80	99	6.8	124	48	72	73	.62	100	64	1	1	0	1	0	1	1	1	0	1	0	0	1	0	1	2	2	1
C97	0	64	1	3	0	1	1	0	0	0	0	25.390625	97	126	.76984125	110	70	76	6.9	147	32	76	196	1.09	68	61	0	1	0	1	0	1	0	0	0	0	0	0	0	0	1	1	1	1
C98	0	64	1	6	0	0	1	0	0	0	1	22.582708	91	98	.9285714	120	70	115	5.4	152	42	86	119	.92	87	65	0	1	1	0	0	0	0	0	0	0	0	0	0	0	1	2	1	1
C99	0	62	0	30	0	1	1	0	0	0	1	25.203981	94	96	.97916669	136	81	119	8.5	143	40	76	134	1.16	53	78	0	0	0	1	1	1	1	1	0	0	1	0	0	0	1	1	2	1
